# Supplementary material for: Gene Expression Profiling in Tibial Muscular Dystrophy Reveals Unfolded Protein Response and Altered Autophagy
Source: PLoS One. 2014 Mar 11;9(3):e90819. doi: 10.1371/journal.pone.0090819 (PMC3949689; doi:10.1371/journal.pone.0090819)
Supplement: Table S2 — A list of significantly changed expression array probes in TMD versus controls. (XLS) [file pone.0090819.s002.xls]

## Sheet: TMd manu1
Table S2. A list of significantly changed expression array probes in TMD versus controls samples.
Affymetrix probes	p-value (FDR Corrected)	p value	Fold Change (abs)	Regulation	T1	T2	T3	T4	T5	T6	T7	C1	C2	C3	C4	C5	Gene Symbol	Entrez Gene	Gene Ontology Biological Process	Gene Ontology Cellular Component	Gene Ontology Molecular Function	Alignments
214321_at	0.000970876	3.04664e-05	14.4543	up	1.35242	0.797596	1.81823	1.16995	-0.623168	-1.24736	1.40648	-3.19218	-3.03761	-3.85039	-3.37874	-2.46955	NOV	4856	0001558 // regulation of cell growth // inferred from electronic annotation	0005576 // extracellular region // inferred from electronic annotation /// 0030424 // axon // inferred from electronic annotation /// 0030425 // dendrite // inferred from electronic annotation /// 0031012 // extracellular matrix // inferred from electronic annotation /// 0043025 // neuronal cell body // inferred from electronic annotation	0005520 // insulin-like growth factor binding // inferred from electronic annotation /// 0008083 // growth factor activity // inferred from electronic annotation	chr8:120435196-120436678 (+) // 93.44 // q24.12
226930_at	0.0008199	2.13964e-05	10.2038	up	2.50078	0.346721	0	0.727307	0.431335	-0.408013	1.27048	-4.99019	-5.74205	-3.02504	-2.95135	-2.35969	FNDC1	84624		0005576 // extracellular region // inferred from electronic annotation		chr6:159660763-159693140 (+) // 91.03 // q25.3
205048_s_at	0.0267619	0.00662018	9.66588	up	2.86654	0	3.76861	-2.29658	5.04176	4.18448	0.0654311	-0.795161	-0.808979	-6.32503	-3.96547	-0.427883	PSPH	5723	0006563 // L-serine metabolic process // inferred from direct assay /// 0006563 // L-serine metabolic process // traceable author statement /// 0006564 // L-serine biosynthetic process // inferred from sequence or structural similarity /// 0006564 // L-serine biosynthetic process // inferred from electronic annotation /// 0008152 // metabolic process // inferred from electronic annotation /// 000…	0005737 // cytoplasm // inferred from sequence or structural similarity /// 0019717 // synaptosome // inferred from electronic annotation	0000287 // magnesium ion binding // inferred from direct assay /// 0000287 // magnesium ion binding // inferred from sequence or structural similarity /// 0003824 // catalytic activity // inferred from electronic annotation /// 0004647 // phosphoserine phosphatase activity // inferred from direct assay /// 0004647 // phosphoserine phosphatase activity // inferred from sequence or structural simil…	chr7:55840872-55841374 (+) // 59.71 // p11.2
213068_at	0.00444027	0.000412793	9.40358	up	0.86014	0.608395	0.549577	0.35514	-0.137891	0	1.09097	-2.39528	-2.09938	-4.1229	-3.11603	-2.0565	DPT	1805	0007155 // cell adhesion // inferred from electronic annotation /// 0008285 // negative regulation of cell proliferation // inferred from electronic annotation /// 0030199 // collagen fibril organization // inferred from electronic annotation	0005576 // extracellular region // inferred from electronic annotation /// 0005578 // proteinaceous extracellular matrix // inferred from electronic annotation /// 0005615 // extracellular space // inferred from direct assay /// 0031012 // extracellular matrix // inferred from direct assay		chr1:168664705-168698421 (-) // 96.86 // q24.2
205967_at	0.000105749	4.62855e-07	8.57299	up	0.550308	-0.584623	0.469678	0	0.938439	0.62983	1.11589	-2.65335	-3.01466	-2.18826	-2.52861	-2.88589	HIST1H4C	8364	0006325 // chromatin organization // non-traceable author statement /// 0006334 // nucleosome assembly // inferred from electronic annotation /// 0045653 // negative regulation of megakaryocyte differentiation // inferred from direct assay /// 0048015 // phosphoinositide-mediated signaling // non-traceable author statement	0000786 // nucleosome // inferred from electronic annotation /// 0000786 // nucleosome // traceable author statement /// 0005634 // nucleus // inferred from electronic annotation /// 0005634 // nucleus // inferred from direct assay	0003677 // DNA binding // inferred from electronic annotation /// 0003677 // DNA binding // traceable author statement /// 0005515 // protein binding // inferred from physical interaction	chr6:26103944-26104688 (+) // 99.46 // p22.2
202458_at	0.000937222	2.87719e-05	7.34711	up	0.718857	0.412404	0	-0.351037	0.911037	0.62349	1.54938	-2.08703	-1.68341	-3.32875	-2.44772	-2.07888	PRSS23	11098	0006508 // proteolysis // inferred from electronic annotation	0005576 // extracellular region // inferred from electronic annotation /// 0005634 // nucleus // inferred from direct assay	0003824 // catalytic activity // inferred from electronic annotation /// 0004252 // serine-type endopeptidase activity // inferred from electronic annotation /// 0008233 // peptidase activity // inferred from electronic annotation /// 0008236 // serine-type peptidase activity // inferred from electronic annotation /// 0016787 // hydrolase activity // inferred from electronic annotation	chr11:86511602-86520212 (+) // 97.45 // q14.2
1558641_at	0.0258899	0.00632831	6.88269	up	0.20102	3.79478	4.57029	-0.0121975	4.0832	0.486871	1.96194	-2.12765	-0.895991	-0.707344	-0.719998	-0.787842	SPATA24	202051	0006350 // transcription // inferred from electronic annotation /// 0007275 // multicellular organismal development // inferred from electronic annotation /// 0007283 // spermatogenesis // inferred from electronic annotation /// 0030154 // cell differentiation // inferred from electronic annotation /// 0045449 // regulation of transcription // inferred from electronic annotation	0005634 // nucleus // inferred from electronic annotation /// 0005654 // nucleoplasm // inferred from electronic annotation /// 0005730 // nucleolus // inferred from electronic annotation /// 0005737 // cytoplasm // inferred from electronic annotation	0003677 // DNA binding // inferred from electronic annotation	chr5:138732254-138739777 (-) // 97.13 // q31.2
206227_at	0.000700231	1.59493e-05	6.82982	up	0.574298	0	-0.176609	-0.49727	0.599982	0.0504465	1.19145	-2.88853	-2.55794	-3.08316	-2.45142	-1.63369	CILP	8483	0043569 // negative regulation of insulin-like growth factor receptor signaling pathway // inferred from direct assay	0005576 // extracellular region // inferred from electronic annotation /// 0005578 // proteinaceous extracellular matrix // inferred from electronic annotation /// 0005615 // extracellular space // inferred from direct assay /// 0044420 // extracellular matrix part // inferred from direct assay	0004035 // alkaline phosphatase activity // inferred from direct assay /// 0004551 // nucleotide diphosphatase activity // inferred from direct assay	chr15:65488591-65502200 (-) // 99.04 // q22.31
1569110_x_at	0.00929599	0.0013417	6.81579	up	1.99649	0.941428	0.392337	1.65174	0.82609	0.581401	0	-2.61435	-2.80919	-0.634125	-0.899837	-2.32298	LOC728613	728613				chr5:1628812-1634073 (-) // 67.34 // p15.33
213975_s_at	0.0311924	0.00829179	6.79132	up	2.08927	2.33101	-1.27853	0	0.0522366	0.0385132	3.41303	-2.04336	-1.27616	-3.43468	-2.24234	-0.0751066	LYZ	4069	0006468 // protein phosphorylation // inferred from electronic annotation /// 0006954 // inflammatory response // traceable author statement /// 0008152 // metabolic process // inferred from electronic annotation /// 0016998 // cell wall macromolecule catabolic process // inferred from electronic annotation /// 0019835 // cytolysis // inferred from electronic annotation /// 0042742 // defense res…	0005576 // extracellular region // inferred from electronic annotation /// 0005615 // extracellular space // traceable author statement /// 0016020 // membrane // inferred from electronic annotation /// 0016021 // integral to membrane // inferred from electronic annotation	0000166 // nucleotide binding // inferred from electronic annotation /// 0003796 // lysozyme activity // traceable author statement /// 0003796 // lysozyme activity // inferred from electronic annotation /// 0003824 // catalytic activity // inferred from electronic annotation /// 0004672 // protein kinase activity // inferred from electronic annotation /// 0005515 // protein binding // inferred f…	chr8:42948660-42978344 (+) // 64.69 // p11.21
211071_s_at	0.00121029	4.70346e-05	6.76901	up	2.31501	1.94443	1.63556	2.24632	0.650727	0	1.42313	-0.87312	-2.14976	-0.841495	-1.16986	-1.46393	MLLT11	10962				chr1:151039692-151040972 (+) // 96.53 // q21.3
219295_s_at	0.00257961	0.000169024	6.74202	up	2.07673	-0.334964	-0.236928	0	2.06929	1.22556	0.841283	-2.51184	-2.21551	-2.11091	-1.56182	-1.33656	PCOLCE2	26577		0005576 // extracellular region // inferred from electronic annotation	0005515 // protein binding // inferred from electronic annotation /// 0008201 // heparin binding // inferred from electronic annotation	chr3:142536715-142607771 (-) // 98.14 // q23
201076_at	0.00026418	2.63788e-06	6.73211	up	1.39745	0.749616	0.33852	0.80667	1.44466	1.84597	1.65053	-1.34082	-1.55533	-1.499	-1.79903	-1.6801	NHP2L1	4809	0006397 // mRNA processing // inferred from electronic annotation /// 0008380 // RNA splicing // not recorded /// 0008380 // RNA splicing // inferred from electronic annotation /// 0042254 // ribosome biogenesis // inferred from electronic annotation	0005634 // nucleus // inferred from electronic annotation /// 0005634 // nucleus // traceable author statement /// 0005681 // spliceosomal complex // inferred from electronic annotation /// 0005730 // nucleolus // inferred from electronic annotation /// 0005730 // nucleolus // traceable author statement /// 0030529 // ribonucleoprotein complex // inferred from electronic annotation /// 0031428 //…	0003723 // RNA binding // traceable author statement /// 0003723 // RNA binding // inferred from electronic annotation /// 0005515 // protein binding // inferred from physical interaction /// 0030515 // snoRNA binding // inferred from direct assay	chr22:42069942-42078456 (-) // 94.92 // q13.2
230596_at	8.98848e-05	2.86252e-07	6.59431	up	1.9901	2.16015	2.30991	2.74257	-0.364291	-0.289954	-0.695814	-0.69693	0	-0.770685	-0.462234	-0.172852						chr3:124444706-124445210 (+) // 93.85 // q21.2
211161_s_at	0.0322613	0.0086803	6.13308	up	2.29983	1.59142	0.492975	0	-0.966209	-2.26323	1.35408	-2.988	-2.43975	-3.56297	-1.8577	-0.442588	COL3A1	1281	0001501 // skeletal system development // inferred from electronic annotation /// 0001568 // blood vessel development // inferred from electronic annotation /// 0007160 // cell-matrix adhesion // inferred from direct assay /// 0007179 // transforming growth factor beta receptor signaling pathway // inferred from direct assay /// 0007229 // integrin-mediated signaling pathway // inferred from muta…	0005576 // extracellular region // inferred from electronic annotation /// 0005578 // proteinaceous extracellular matrix // inferred from electronic annotation /// 0005581 // collagen // inferred from electronic annotation /// 0005586 // collagen type III // inferred from mutant phenotype /// 0005586 // collagen type III // non-traceable author statement /// 0005586 // collagen type III // inferr…	0005178 // integrin binding // inferred from mutant phenotype /// 0005178 // integrin binding // non-traceable author statement /// 0005201 // extracellular matrix structural constituent // inferred from mutant phenotype /// 0005201 // extracellular matrix structural constituent // inferred from electronic annotation /// 0005515 // protein binding // inferred from physical interaction /// 0046332…
202965_s_at	0.00720937	0.000895615	6.1002	up	3.50471	3.37046	1.45134	1.15483	-0.458012	0.0905476	3.24764	-0.126119	-0.997732	-4.03804	-5.17276	0	CAPN6	827	0006508 // proteolysis // inferred from electronic annotation	0005622 // intracellular // inferred from electronic annotation	0004198 // calcium-dependent cysteine-type endopeptidase activity // inferred from electronic annotation /// 0004198 // calcium-dependent cysteine-type endopeptidase activity // traceable author statement	chrX:110488330-110513751 (-) // 93.67 // q23
213822_s_at	0.000189641	1.46575e-06	6.06909	up	0.363879	0.269372	0	0.0123749	1.37984	0.903567	1.0847	-1.69116	-1.78279	-2.22908	-2.10179	-2.33562	UBE3B	89910	0006464 // protein modification process // inferred from electronic annotation	0005622 // intracellular // inferred from electronic annotation	0016874 // ligase activity // inferred from electronic annotation /// 0016881 // acid-amino acid ligase activity // inferred from electronic annotation	chr12:109915458-109928524 (+) // 92.9 // q24.11
214788_x_at	0.00403552	0.000350657	6.03841	up	1.40602	2.35548	1.64901	0.963022	0.624242	0	1.12152	-1.77822	-1.98454	-1.98326	-1.45644	-0.312848	DDN	23109		0005634 // nucleus // inferred from electronic annotation /// 0005737 // cytoplasm // inferred from electronic annotation /// 0005783 // endoplasmic reticulum // inferred from electronic annotation /// 0005789 // endoplasmic reticulum membrane // inferred from electronic annotation /// 0005886 // plasma membrane // inferred from electronic annotation /// 0016020 // membrane // inferred from elect…		chr12:49388932-49393491 (-) // 88.67 // q13.12
215076_s_at	0.0202898	0.00438041	5.90223	up	1.95498	1.14634	0.351863	0	-0.556654	-1.67454	1.41092	-2.48098	-2.87229	-3.33139	-1.76433	-0.476646	COL3A1	1281	0001501 // skeletal system development // inferred from electronic annotation /// 0001568 // blood vessel development // inferred from electronic annotation /// 0007160 // cell-matrix adhesion // inferred from direct assay /// 0007179 // transforming growth factor beta receptor signaling pathway // inferred from direct assay /// 0007229 // integrin-mediated signaling pathway // inferred from muta…	0005576 // extracellular region // inferred from electronic annotation /// 0005578 // proteinaceous extracellular matrix // inferred from electronic annotation /// 0005581 // collagen // inferred from electronic annotation /// 0005586 // collagen type III // inferred from mutant phenotype /// 0005586 // collagen type III // non-traceable author statement /// 0005586 // collagen type III // inferr…	0005178 // integrin binding // inferred from mutant phenotype /// 0005178 // integrin binding // non-traceable author statement /// 0005201 // extracellular matrix structural constituent // inferred from mutant phenotype /// 0005201 // extracellular matrix structural constituent // inferred from electronic annotation /// 0005515 // protein binding // inferred from physical interaction /// 0046332…	chr2:189874343-189876525 (+) // 96.9 // q32.2
209728_at	0.000971719	3.08857e-05	5.85571	up	-4.67253	-4.94834	1.90911	2.86206	-4.32745	-5.11819	3.43256	0.250942	0.535252	-0.318878	0	0.522553	HLA-DRB4 /// LOC100509582	100509582///3126	0002504 // antigen processing and presentation of peptide or polysaccharide antigen via MHC class II // inferred from electronic annotation /// 0006955 // immune response // inferred from electronic annotation /// 0007165 // signal transduction // non-traceable author statement /// 0019882 // antigen processing and presentation // inferred from electronic annotation	0005764 // lysosome // inferred from electronic annotation /// 0005765 // lysosomal membrane // inferred from direct assay /// 0005765 // lysosomal membrane // inferred from electronic annotation /// 0005768 // endosome // inferred from electronic annotation /// 0005783 // endoplasmic reticulum // inferred from electronic annotation /// 0005789 // endoplasmic reticulum membrane // inferred from e…	0032395 // MHC class II receptor activity // traceable author statement	chr6:32520511-32557582 (-) // 89.34 // p21.32
1558322_a_at	0.00525563	0.000543364	5.79486	up	1.43005	1.87168	2.60557	2.26651	1.50386	1.13614	0.0462365	-1.66372	-0.328876	-1.7137	-0.227063	-2.44022	PAQR9	344838		0016020 // membrane // inferred from electronic annotation /// 0016021 // integral to membrane // inferred from electronic annotation	0004872 // receptor activity // inferred from electronic annotation	chr3:142680072-142681107 (-) // 97.15 // q23
213791_at	0.0152758	0.00286081	5.68742	up	2.31913	1.47307	0.555113	0	1.25099	-0.185129	1.85995	-2.39248	-3.18263	-3.70592	-2.2202	-0.717317	PENK	5179	0001662 // behavioral fear response // inferred from electronic annotation /// 0007165 // signal transduction // traceable author statement /// 0007218 // neuropeptide signaling pathway // inferred from electronic annotation /// 0007610 // behavior // inferred from electronic annotation /// 0019233 // sensory perception of pain // inferred from electronic annotation	0005576 // extracellular region // not recorded /// 0005576 // extracellular region // inferred from electronic annotation	0001515 // opioid peptide activity // inferred from electronic annotation /// 0005184 // neuropeptide hormone activity // traceable author statement	chr8:57353512-57359213 (-) // 98.14 // q12.1
208691_at	0.00277758	0.000190703	5.64454	up	1.39808	1.81545	2.34911	1.80427	0.210444	1.02439	-0.250687	-1.68227	-1.13827	-1.44075	-1.42708	-0.830878	TFRC	7037	0001666 // response to hypoxia // inferred from electronic annotation /// 0006508 // proteolysis // inferred from electronic annotation /// 0006879 // cellular iron ion homeostasis // non-traceable author statement /// 0006879 // cellular iron ion homeostasis // inferred from electronic annotation /// 0006879 // cellular iron ion homeostasis // traceable author statement /// 0006897 // endocytosi…	0005576 // extracellular region // inferred from direct assay /// 0005576 // extracellular region // inferred from electronic annotation /// 0005739 // mitochondrion // inferred from electronic annotation /// 0005768 // endosome // inferred from direct assay /// 0005768 // endosome // inferred from electronic annotation /// 0005768 // endosome // traceable author statement /// 0005886 // plasma m…	0004872 // receptor activity // inferred from electronic annotation /// 0004998 // transferrin receptor activity // non-traceable author statement /// 0004998 // transferrin receptor activity // traceable author statement /// 0008233 // peptidase activity // inferred from electronic annotation	chr3:195776155-195808946 (-) // 99.58 // q29
205348_s_at	0.000469902	7.46783e-06	5.63633	up	0.750175	0.907853	0.930776	1.26782	0.166643	0.116747	0.32665	-1.58161	-2.53791	-1.50825	-1.54599	-2.10955	DYNC1I1	1780	0006810 // transport // inferred from electronic annotation /// 0047496 // vesicle transport along microtubule // inferred from sequence or structural similarity /// 0047496 // vesicle transport along microtubule // inferred from electronic annotation	0000775 // chromosome, centromeric region // inferred from electronic annotation /// 0000776 // kinetochore // inferred from direct assay /// 0000776 // kinetochore // inferred from electronic annotation /// 0000777 // condensed chromosome kinetochore // inferred from electronic annotation /// 0000922 // spindle pole // inferred from direct assay /// 0005737 // cytoplasm // inferred from electron…	0003774 // motor activity // traceable author statement /// 0003774 // motor activity // inferred from electronic annotation /// 0003777 // microtubule motor activity // inferred from sequence or structural similarity /// 0003777 // microtubule motor activity // inferred from electronic annotation /// 0005515 // protein binding // inferred from physical interaction /// 0005515 // protein binding …	chr7:95401901-95727724 (+) // 94.31 // q21.3
44783_s_at	0.000491085	7.93242e-06	5.62873	up	0.468106	0.839829	1.28677	0.518992	0.373924	-0.432352	0	-1.8488	-2.04066	-2.11492	-2.25374	-2.02361	HEY1	23462	0001570 // vasculogenesis // inferred from electronic annotation /// 0006350 // transcription // inferred from electronic annotation /// 0006355 // regulation of transcription, DNA-dependent // inferred from electronic annotation /// 0007219 // Notch signaling pathway // inferred from electronic annotation /// 0007275 // multicellular organismal development // inferred from electronic annotation …	0005634 // nucleus // inferred from electronic annotation	0003677 // DNA binding // inferred from electronic annotation /// 0003677 // DNA binding // traceable author statement /// 0003700 // sequence-specific DNA binding transcription factor activity // traceable author statement /// 0005515 // protein binding // inferred from electronic annotation /// 0030528 // transcription regulator activity // inferred from electronic annotation	chr8:80676245-80676636 (-) // 76.38 // q21.13
203424_s_at	0.00218538	0.000129925	5.54207	up	1.12497	0.558403	0	-0.245176	0.96054	1.70797	2.26532	-1.70925	-2.16966	-1.50686	-1.15204	-1.26286	IGFBP5	3488	0001558 // regulation of cell growth // inferred from electronic annotation /// 0001649 // osteoblast differentiation // inferred from electronic annotation /// 0007165 // signal transduction // non-traceable author statement /// 0014912 // negative regulation of smooth muscle cell migration // inferred from direct assay /// 0017148 // negative regulation of translation // inferred from direct as…	0005576 // extracellular region // non-traceable author statement /// 0005576 // extracellular region // inferred from electronic annotation /// 0016942 // insulin-like growth factor binding protein complex // inferred by curator	0005515 // protein binding // inferred from physical interaction /// 0005520 // insulin-like growth factor binding // inferred from electronic annotation /// 0019838 // growth factor binding // inferred from electronic annotation /// 0031994 // insulin-like growth factor I binding // inferred from physical interaction	chr2:217540385-217560272 (-) // 93.44 // q35
215498_s_at	8.49688e-05	1.95543e-07	5.48912	up	1.36266	0.642019	0.913554	0.530527	1.6432	1.09921	1.37257	-1.44184	-1.33485	-1.07713	-1.23541	-1.79098	MAP2K3	5606	0000165 // MAPKKK cascade // inferred from electronic annotation /// 0000187 // activation of MAPK activity // inferred from electronic annotation /// 0006468 // protein phosphorylation // inferred from electronic annotation /// 0006954 // inflammatory response // inferred from electronic annotation /// 0007165 // signal transduction // traceable author statement /// 0042035 // regulation of cyto…		0000166 // nucleotide binding // inferred from electronic annotation /// 0004672 // protein kinase activity // inferred from electronic annotation /// 0004674 // protein serine/threonine kinase activity // inferred from electronic annotation /// 0004708 // MAP kinase kinase activity // traceable author statement /// 0004708 // MAP kinase kinase activity // inferred from electronic annotation /// …	chr17:21201659-21218525 (+) // 97.01 // p11.2
204776_at	0.00235109	0.000145782	5.43572	up	1.02311	0.810398	-0.459273	0	0.069665	-0.753052	1.70263	-2.22023	-2.19995	-2.76493	-2.06906	-1.24857	THBS4	7060	0001938 // positive regulation of endothelial cell proliferation // inferred from direct assay /// 0007155 // cell adhesion // inferred from electronic annotation /// 0016525 // negative regulation of angiogenesis // inferred from expression pattern /// 0050731 // positive regulation of peptidyl-tyrosine phosphorylation // inferred from direct assay /// 0051451 // myoblast migration // inferred f…	0005576 // extracellular region // inferred from electronic annotation /// 0005604 // basement membrane // inferred from direct assay /// 0005615 // extracellular space // inferred from direct assay	0005178 // integrin binding // inferred from direct assay /// 0005198 // structural molecule activity // inferred from electronic annotation /// 0005509 // calcium ion binding // inferred from direct assay /// 0005509 // calcium ion binding // inferred from electronic annotation /// 0008201 // heparin binding // inferred from direct assay	chr5:79331339-79379105 (+) // 98.99 // q14.1
218820_at	0.00204398	0.000116355	5.38377	up	1.24112	0.330537	0.355152	0.844795	-0.255107	-0.343133	1.28851	-2.66822	-2.73912	-1.76518	-2.63159	-1.40542	C14orf132	56967		0016020 // membrane // inferred from electronic annotation /// 0016021 // integral to membrane // inferred from electronic annotation		chr14:96556765-96560224 (+) // 82.11 // q32.2
236565_s_at	0.000919499	2.69501e-05	5.20525	up	0.210119	0	0.11799	-0.368964	0.436659	0.00633621	1.03849	-2.86551	-2.46476	-2.06495	-1.88971	-1.58588	LARP6	55323	0006396 // RNA processing // inferred from electronic annotation	0005634 // nucleus // inferred from electronic annotation /// 0005737 // cytoplasm // inferred from electronic annotation /// 0030529 // ribonucleoprotein complex // inferred from electronic annotation	0000166 // nucleotide binding // inferred from electronic annotation /// 0003676 // nucleic acid binding // inferred from electronic annotation /// 0003723 // RNA binding // inferred from electronic annotation	chr15:71143765-71146460 (-) // 51.21 // q23
208799_at	0.000432521	6.34744e-06	5.1943	up	1.41394	1.59069	1.05312	1.25878	2.27806	2.35078	2.20899	-0.622735	-1.12692	-0.839963	0	-0.613339	PSMB5	5693	0031145 // anaphase-promoting complex-dependent proteasomal ubiquitin-dependent protein catabolic process // not recorded /// 0044419 // interspecies interaction between organisms // inferred from electronic annotation /// 0051436 // negative regulation of ubiquitin-protein ligase activity involved in mitotic cell cycle // not recorded /// 0051437 // positive regulation of ubiquitin-protein ligas…	0000502 // proteasome complex // traceable author statement /// 0000502 // proteasome complex // inferred from electronic annotation /// 0005634 // nucleus // inferred from electronic annotation /// 0005737 // cytoplasm // inferred from electronic annotation /// 0005839 // proteasome core complex // inferred from electronic annotation	0004175 // endopeptidase activity // inferred from electronic annotation /// 0004298 // threonine-type endopeptidase activity // inferred from electronic annotation /// 0005515 // protein binding // inferred from physical interaction /// 0008233 // peptidase activity // inferred from electronic annotation /// 0016787 // hydrolase activity // inferred from electronic annotation	chr14:23495066-23504077 (-) // 96.74 // q11.2
206050_s_at	0.00494657	0.000489931	5.17965	up	0.0379372	0	0.289357	-0.736918	1.4304	1.34107	2.03762	-2.34417	-1.94958	-2.09155	-1.61221	-0.724287	RNH1	6050	0006402 // mRNA catabolic process // non-traceable author statement /// 0045765 // regulation of angiogenesis // inferred from direct assay	0005737 // cytoplasm // inferred from electronic annotation /// 0032311 // angiogenin-PRI complex // inferred from physical interaction	0005515 // protein binding // inferred from physical interaction /// 0005515 // protein binding // inferred from electronic annotation /// 0008428 // ribonuclease inhibitor activity // inferred from direct assay	chr11:494515-506776 (-) // 99.58 // p15.5
201906_s_at	0.000562911	1.07792e-05	5.1712	up	0.973166	0.641983	0.557314	0.229975	0	-0.322261	0.633806	-2.28282	-2.39116	-1.80236	-2.1594	-1.2782	CTDSPL	10217		0005634 // nucleus // inferred from electronic annotation	0004721 // phosphoprotein phosphatase activity // inferred from electronic annotation /// 0016787 // hydrolase activity // inferred from electronic annotation /// 0016791 // phosphatase activity // inferred from electronic annotation /// 0046872 // metal ion binding // inferred from electronic annotation	chr3:37903124-38025959 (+) // 93.6 // p22.2
204670_x_at	0.00163798	7.88765e-05	5.17005	up	1.29018	1.18454	-0.342425	0	1.46446	0.989024	1.89553	-1.3415	-1.4027	-2.04634	-1.51822	-0.912624	HLA-DRB1 /// HLA-DRB4	3123///3126	0002504 // antigen processing and presentation of peptide or polysaccharide antigen via MHC class II // inferred from electronic annotation /// 0006955 // immune response // inferred from electronic annotation /// 0006955 // immune response // non-traceable author statement /// 0006955 // immune response // traceable author statement /// 0007165 // signal transduction // non-traceable author stat…	0005764 // lysosome // inferred from electronic annotation /// 0005765 // lysosomal membrane // inferred from direct assay /// 0005765 // lysosomal membrane // inferred from electronic annotation /// 0005768 // endosome // inferred from electronic annotation /// 0005783 // endoplasmic reticulum // inferred from electronic annotation /// 0005789 // endoplasmic reticulum membrane // inferred from e…	0032395 // MHC class II receptor activity // non-traceable author statement /// 0032395 // MHC class II receptor activity // traceable author statement	chr6:32546601-32557548 (-) // 91.34 // p21.32
201005_at	0.00360577	0.000290413	5.1235	up	0	-0.0804501	0.296029	0.321985	0.385091	0.521128	1.2012	-2.017	-1.54844	-3.08997	-1.57949	-1.66148	CD9	928	0006928 // cellular component movement // inferred from direct assay /// 0007155 // cell adhesion // inferred from direct assay /// 0007155 // cell adhesion // inferred from electronic annotation /// 0007338 // single fertilization // inferred from electronic annotation /// 0007342 // fusion of sperm to egg plasma membrane // inferred from direct assay /// 0007342 // fusion of sperm to egg plasma…	0005886 // plasma membrane // not recorded /// 0005886 // plasma membrane // non-traceable author statement /// 0005887 // integral to plasma membrane // non-traceable author statement /// 0005887 // integral to plasma membrane // traceable author statement /// 0009986 // cell surface // inferred from electronic annotation /// 0016020 // membrane // inferred from electronic annotation /// 0016021…	0005515 // protein binding // inferred from physical interaction /// 0005515 // protein binding // inferred from electronic annotation	chr12:6309614-6347425 (+) // 93.88 // p13.31
218876_at	0.00454288	0.000426278	4.99082	up	0.575513	0.329534	1.23812	-0.121787	1.34684	1.05472	2.6062	-1.72484	-1.83531	-1.55124	-0.558795	-2.01742	TPPP3	51673	0001578 // microtubule bundle formation // inferred from direct assay	0005737 // cytoplasm // inferred from electronic annotation /// 0005856 // cytoskeleton // inferred from electronic annotation /// 0005874 // microtubule // inferred from electronic annotation	0005509 // calcium ion binding // inferred from electronic annotation /// 0015631 // tubulin binding // inferred from direct assay	chr16:67423713-67427360 (-) // 96.1 // q22.1
205968_at	0.00291688	0.000203988	4.98369	up	0.418249	0.33207	0	0.337744	1.0899	1.30951	0.922155	-0.804693	-1.58859	-1.54588	-1.97581	-2.52137	KCNS3	3790	0006810 // transport // inferred from electronic annotation /// 0006811 // ion transport // inferred from electronic annotation /// 0006813 // potassium ion transport // inferred from electronic annotation /// 0006813 // potassium ion transport // traceable author statement /// 0055085 // transmembrane transport // inferred from electronic annotation	0005737 // cytoplasm // inferred from direct assay /// 0005794 // Golgi apparatus // inferred from direct assay /// 0005886 // plasma membrane // inferred from direct assay /// 0005886 // plasma membrane // inferred from electronic annotation /// 0008076 // voltage-gated potassium channel complex // inferred from electronic annotation /// 0016020 // membrane // inferred from electronic annotation…	0005216 // ion channel activity // inferred from electronic annotation /// 0005244 // voltage-gated ion channel activity // inferred from electronic annotation /// 0005249 // voltage-gated potassium channel activity // inferred from electronic annotation /// 0005251 // delayed rectifier potassium channel activity // traceable author statement /// 0005267 // potassium channel activity // inferred …	chr2:18099066-18114221 (+) // 98.86 // p24.2
200675_at	0.00335335	0.000255833	4.7992	up	1.28114	0.296988	-0.25422	0	1.18708	0.543709	1.89988	-1.68322	-2.04549	-1.80465	-1.78227	-0.459339	CD81	975	0000187 // activation of MAPK activity // inferred from direct assay /// 0006661 // phosphatidylinositol biosynthetic process // inferred from direct assay /// 0008104 // protein localization // inferred from direct assay /// 0008283 // cell proliferation // traceable author statement /// 0008284 // positive regulation of cell proliferation // inferred from direct assay /// 0009611 // response to…	0005887 // integral to plasma membrane // inferred from direct assay /// 0016020 // membrane // inferred from electronic annotation /// 0016021 // integral to membrane // inferred from electronic annotation /// 0016324 // apical plasma membrane // inferred from electronic annotation	0005515 // protein binding // inferred from physical interaction /// 0005515 // protein binding // inferred from electronic annotation	chr11:2398552-2418626 (+) // 86.5 // p15.5
200991_s_at	0.000979189	3.13621e-05	4.77732	up	0.861352	0.331159	0	-0.039566	0.968094	1.11827	1.75451	-2.05833	-1.75652	-1.4668	-1.56766	-0.864678	SNX17	9784	0006468 // protein phosphorylation // inferred from electronic annotation /// 0006707 // cholesterol catabolic process // inferred by curator /// 0006810 // transport // inferred from electronic annotation /// 0006886 // intracellular protein transport // non-traceable author statement /// 0006898 // receptor-mediated endocytosis // inferred from electronic annotation /// 0007154 // cell communic…	0005737 // cytoplasm // inferred from electronic annotation /// 0005768 // endosome // inferred from electronic annotation /// 0005769 // early endosome // inferred from direct assay /// 0005769 // early endosome // inferred from electronic annotation /// 0005794 // Golgi apparatus // inferred from direct assay /// 0005886 // plasma membrane // traceable author statement /// 0005887 // integral t…	0000166 // nucleotide binding // inferred from electronic annotation /// 0004672 // protein kinase activity // inferred from electronic annotation /// 0004713 // protein tyrosine kinase activity // inferred from electronic annotation /// 0004714 // transmembrane receptor protein tyrosine kinase activity // inferred from electronic annotation /// 0004714 // transmembrane receptor protein tyrosine …	chr2:27593388-27599994 (+) // 99.95 // p23.3
202009_at	0.000378869	4.91888e-06	4.76364	up	1.16107	0.191593	1.82065	1.14361	1.30875	1.38727	1.42258	-1.02191	-0.546813	-0.958042	-1.10627	-1.60192	TWF2	11344	0002237 // response to molecule of bacterial origin // traceable author statement /// 0006954 // inflammatory response // inferred from electronic annotation /// 0007165 // signal transduction // inferred from electronic annotation /// 0007252 // I-kappaB phosphorylation // inferred from direct assay /// 0010552 // positive regulation of gene-specific transcription from RNA polymerase II promoter…	0005576 // extracellular region // non-traceable author statement /// 0005622 // intracellular // inferred from electronic annotation /// 0005737 // cytoplasm // non-traceable author statement /// 0005737 // cytoplasm // inferred from electronic annotation /// 0005737 // cytoplasm // inferred from direct assay /// 0005764 // lysosome // inferred from electronic annotation /// 0005764 // lysosome …	0003779 // actin binding // inferred from electronic annotation /// 0003779 // actin binding // traceable author statement /// 0004872 // receptor activity // inferred from electronic annotation /// 0004888 // transmembrane receptor activity // inferred from electronic annotation /// 0005149 // interleukin-1 receptor binding // inferred from physical interaction /// 0005515 // protein binding // …	chr3:52262629-52273136 (-) // 100.0 // p21.2
213733_at	0.0197629	0.00421568	4.73558	up	0.908911	0.360068	0.132662	-0.656032	0.814692	0.778615	1.29636	-0.823594	0	-1.14272	-1.78646	-0.495348	MYO1F	4542	0002446 // neutrophil mediated immunity // inferred from electronic annotation /// 0007162 // negative regulation of cell adhesion // inferred from electronic annotation /// 0030335 // positive regulation of cell migration // inferred from electronic annotation /// 0032956 // regulation of actin cytoskeleton organization // inferred from electronic annotation /// 0043312 // neutrophil degranulati…	0016459 // myosin complex // inferred from electronic annotation /// 0016461 // unconventional myosin complex // non-traceable author statement /// 0030864 // cortical actin cytoskeleton // inferred from electronic annotation /// 0031941 // filamentous actin // inferred from electronic annotation	0000166 // nucleotide binding // inferred from electronic annotation /// 0003774 // motor activity // inferred from electronic annotation /// 0003779 // actin binding // non-traceable author statement /// 0003779 // actin binding // inferred from electronic annotation /// 0005516 // calmodulin binding // non-traceable author statement /// 0005516 // calmodulin binding // inferred from electronic …	chr19:8585998-8616947 (-) // 92.68 // p13.2
220201_at	0.00188238	9.92274e-05	4.71731	up	0.516582	0.66342	-0.0886497	0.55323	0.156851	-0.350494	0.30199	-2.0224	-2.06631	-1.29285	-1.79984	-2.75632	RC3H2	54542		0005624 // membrane fraction // inferred from direct assay /// 0005737 // cytoplasm // inferred from electronic annotation /// 0009986 // cell surface // inferred from direct assay /// 0012505 // endomembrane system // inferred from electronic annotation /// 0016020 // membrane // inferred from electronic annotation /// 0048471 // perinuclear region of cytoplasm // inferred from electronic annota…	0003676 // nucleic acid binding // inferred from electronic annotation /// 0003677 // DNA binding // inferred from direct assay /// 0003677 // DNA binding // inferred from electronic annotation /// 0005515 // protein binding // inferred from electronic annotation /// 0008270 // zinc ion binding // inferred from electronic annotation /// 0046872 // metal ion binding // inferred from electronic ann…	chr9:125616075-125655211 (-) // 99.29 // q33.2
213272_s_at	0.000685168	1.52921e-05	4.70714	up	0.944364	0.509848	1.55338	1.31592	1.31465	1.53155	1.50513	-1.16303	-0.963523	-0.801109	-0.438249	-1.61202	TMEM159	57146		0016020 // membrane // inferred from electronic annotation /// 0016021 // integral to membrane // inferred from electronic annotation		chr16:21169697-21191501 (+) // 86.63 // p12.3
222450_at	0.00490523	0.000482727	4.67702	up	0.534979	0.275896	-0.289156	-0.498236	0.0635357	0	0.565249	-1.65215	-2.05214	-2.6298	-2.76266	-1.48502	PMEPA1	56937	0030521 // androgen receptor signaling pathway // non-traceable author statement	0005886 // plasma membrane // inferred from electronic annotation /// 0016020 // membrane // inferred from electronic annotation /// 0016021 // integral to membrane // non-traceable author statement /// 0016021 // integral to membrane // inferred from electronic annotation	0050699 // WW domain binding // inferred from physical interaction	chr20:56223453-56285627 (-) // 97.32 // q13.31
204051_s_at	0.0217798	0.00490542	4.66813	up	1.59464	1.58367	0.280833	0.692052	-0.130569	-0.505289	2.47934	-1.34091	-1.77688	-2.24273	-2.34805	0	SFRP4	6424	0002092 // positive regulation of receptor internalization // inferred from direct assay /// 0007275 // multicellular organismal development // inferred from electronic annotation /// 0008285 // negative regulation of cell proliferation // inferred from mutant phenotype /// 0009725 // response to hormone stimulus // non-traceable author statement /// 0010628 // positive regulation of gene express…	0005576 // extracellular region // inferred from electronic annotation /// 0005615 // extracellular space // inferred from direct assay /// 0005634 // nucleus // inferred from direct assay /// 0005737 // cytoplasm // inferred from direct assay /// 0009986 // cell surface // inferred from direct assay	0005515 // protein binding // inferred from electronic annotation /// 0017147 // Wnt-protein binding // inferred from electronic annotation	chr7:37945538-37956418 (-) // 86.41 // p14.1
203851_at	0.033605	0.00918264	4.65003	up	0.450311	-0.982311	-0.245134	-0.574189	2.40395	1.8692	2.22301	-1.10229	-2.46772	-2.11918	-1.72213	0	IGFBP6	3489	0001558 // regulation of cell growth // inferred from electronic annotation /// 0007165 // signal transduction // non-traceable author statement /// 0008285 // negative regulation of cell proliferation // traceable author statement	0005576 // extracellular region // inferred from electronic annotation /// 0005615 // extracellular space // inferred from electronic annotation /// 0005737 // cytoplasm // inferred from electronic annotation /// 0005794 // Golgi apparatus // inferred from electronic annotation	0005520 // insulin-like growth factor binding // inferred from electronic annotation /// 0019838 // growth factor binding // inferred from electronic annotation /// 0031994 // insulin-like growth factor I binding // inferred from electronic annotation /// 0031995 // insulin-like growth factor II binding // inferred from electronic annotation	chr12:53491448-53496124 (+) // 94.96 // q13.13
226549_at	0.00162374	7.77576e-05	4.62799	up	0.930558	0.761954	0.257778	0.921996	0.373118	0.794033	0.245126	-1.29143	-1.49011	-1.38689	-1.37109	-2.452	SBK1	388228	0006468 // protein phosphorylation // inferred from electronic annotation /// 0007420 // brain development // inferred from electronic annotation /// 0018105 // peptidyl-serine phosphorylation // inferred from electronic annotation /// 0018107 // peptidyl-threonine phosphorylation // inferred from electronic annotation	0005737 // cytoplasm // inferred from electronic annotation	0000166 // nucleotide binding // inferred from electronic annotation /// 0004672 // protein kinase activity // inferred from electronic annotation /// 0004674 // protein serine/threonine kinase activity // inferred from electronic annotation /// 0005515 // protein binding // inferred from electronic annotation /// 0005524 // ATP binding // inferred from electronic annotation /// 0016301 // kinase…	chr16:28332390-28335169 (+) // 88.95 // p11.2
204767_s_at	0.000943014	2.91902e-05	4.60002	up	1.03009	0.440698	0	0.492213	1.11728	1.53102	1.30678	-1.38789	-1.82097	-0.766212	-0.998895	-1.80703	FEN1	2237	0006260 // DNA replication // non-traceable author statement /// 0006260 // DNA replication // inferred from electronic annotation /// 0006260 // DNA replication // traceable author statement /// 0006281 // DNA repair // non-traceable author statement /// 0006281 // DNA repair // inferred from electronic annotation /// 0006281 // DNA repair // traceable author statement /// 0006302 // double-stra…	0005634 // nucleus // inferred from direct assay /// 0005634 // nucleus // inferred from electronic annotation /// 0005739 // mitochondrion // inferred from direct assay	0000287 // magnesium ion binding // inferred from electronic annotation /// 0003677 // DNA binding // inferred from mutant phenotype /// 0003677 // DNA binding // inferred from electronic annotation /// 0003684 // damaged DNA binding // traceable author statement /// 0003690 // double-stranded DNA binding // traceable author statement /// 0003824 // catalytic activity // inferred from electronic …	chr1:91793808-91795811 (+) // 94.04 // p22.2 /// chr11:61560392-61564708 (+) // 98.67 // q12.2
201609_x_at	0.00196719	0.00010831	4.59433	up	0.818523	0.673344	1.74057	0.925904	0.49323	0.251399	0	-1.15715	-0.681369	-1.7872	-1.80209	-2.06933	ICMT	23463	0001701 // in utero embryonic development // inferred from electronic annotation /// 0001889 // liver development // inferred from electronic annotation /// 0006464 // protein modification process // traceable author statement /// 0006479 // protein methylation // inferred from electronic annotation /// 0006481 // C-terminal protein methylation // traceable author statement /// 0006481 // C-termi…	0005624 // membrane fraction // inferred from electronic annotation /// 0005624 // membrane fraction // traceable author statement /// 0005783 // endoplasmic reticulum // inferred from direct assay /// 0005783 // endoplasmic reticulum // inferred from electronic annotation /// 0005783 // endoplasmic reticulum // traceable author statement /// 0005789 // endoplasmic reticulum membrane // inferred …	0003880 // protein C-terminal carboxyl O-methyltransferase activity // traceable author statement /// 0004671 // protein C-terminal S-isoprenylcysteine carboxyl O-methyltransferase activity // inferred from electronic annotation /// 0008140 // cAMP response element binding protein binding // inferred from electronic annotation /// 0008168 // methyltransferase activity // inferred from electronic …	chr1:6279862-6296022 (-) // 86.25 // p36.31
204159_at	0.000119352	6.27078e-07	4.58116	up	0.104604	-0.15941	0.105462	0.139633	-0.255178	0.0649824	0	-2.21346	-1.95094	-1.99257	-2.48388	-2.33765	CDKN2C	1031	0000079 // regulation of cyclin-dependent protein kinase activity // inferred from direct assay /// 0000082 // G1/S transition of mitotic cell cycle // inferred from direct assay /// 0006917 // induction of apoptosis // inferred from direct assay /// 0007049 // cell cycle // inferred from electronic annotation /// 0007050 // cell cycle arrest // inferred from direct assay /// 0008285 // negative …	0005634 // nucleus // inferred from direct assay /// 0005737 // cytoplasm // inferred from direct assay	0004861 // cyclin-dependent protein kinase inhibitor activity // inferred from direct assay /// 0005515 // protein binding // inferred from physical interaction /// 0016301 // kinase activity // inferred from electronic annotation /// 0019901 // protein kinase binding // inferred from physical interaction	chr1:51434366-51440305 (+) // 98.91 // p32.3
205226_at	0.00851221	0.00115985	4.57751	up	0.471494	-0.116146	-0.407621	0	1.34548	1.19389	1.15263	-1.60977	-1.24782	-2.86565	-1.92184	-0.727931	PDGFRL	5157		0005576 // extracellular region // inferred from electronic annotation	0004992 // platelet activating factor receptor activity // traceable author statement /// 0005019 // platelet-derived growth factor beta-receptor activity // traceable author statement	chr8:17434700-17500623 (+) // 99.87 // p22
201422_at	0.010162	0.00154182	4.52217	up	1.60284	1.36969	0.28158	-0.0306253	1.98177	1.07685	3.46475	-0.814468	-0.637798	-0.873821	-0.862479	-0.457077	IFI30	10437	0019886 // antigen processing and presentation of exogenous peptide antigen via MHC class II // inferred from electronic annotation /// 0048147 // negative regulation of fibroblast proliferation // inferred from electronic annotation /// 0050821 // protein stabilization // inferred from electronic annotation /// 0055114 // oxidation reduction // inferred from electronic annotation	0005576 // extracellular region // traceable author statement /// 0005764 // lysosome // inferred from electronic annotation /// 0005764 // lysosome // traceable author statement	0016491 // oxidoreductase activity // inferred from electronic annotation	chr19:18284624-18288923 (+) // 90.7 // p13.11
1552426_a_at	7.74176e-06	4.67468e-09	4.50295	up	0.259127	0.235752	0.41295	0.286373	0.548372	0.111839	0	-2.13999	-1.69086	-1.81063	-1.98514	-1.90314	TM2D3	80213		0016020 // membrane // inferred from electronic annotation /// 0016021 // integral to membrane // inferred from electronic annotation		chr15:102182053-102192565 (-) // 96.41 // q26.3
218592_s_at	0.000107164	4.88591e-07	4.50111	up	1.07118	0.858376	1.24918	0.976366	1.69895	1.81736	1.51905	-0.937858	-0.617305	-0.743879	-0.671872	-1.31588	CECR5	27440	0008152 // metabolic process // inferred from electronic annotation	0005739 // mitochondrion // inferred from electronic annotation	0016787 // hydrolase activity // inferred from electronic annotation	chr22:17618410-17640167 (-) // 94.71 // q11.1
201631_s_at	0.010372	0.00159385	4.50084	up	2.29127	0.544254	-0.352778	0	0.337214	-0.317853	0.572263	-2.23065	-2.80823	-1.68196	-0.989123	-0.945023	IER3	8870	0006915 // apoptosis // traceable author statement /// 0006916 // anti-apoptosis // traceable author statement /// 0006916 // anti-apoptosis // non-traceable author statement /// 0009653 // anatomical structure morphogenesis // traceable author statement	0016020 // membrane // inferred from electronic annotation /// 0016021 // integral to membrane // inferred from electronic annotation	0005515 // protein binding // inferred from physical interaction	chr6:30710976-30712306 (-) // 98.78 // p21.33
213071_at	0.000720442	1.65798e-05	4.49527	up	1.0321	0	-0.0837078	0.569823	0.413245	0.514952	0.963539	-1.91203	-1.13997	-3.89029	-2.13465	-1.53844	DPT	1805	0007155 // cell adhesion // inferred from electronic annotation /// 0008285 // negative regulation of cell proliferation // inferred from electronic annotation /// 0030199 // collagen fibril organization // inferred from electronic annotation	0005576 // extracellular region // inferred from electronic annotation /// 0005578 // proteinaceous extracellular matrix // inferred from electronic annotation /// 0005615 // extracellular space // inferred from direct assay /// 0031012 // extracellular matrix // inferred from direct assay		chr1:168664705-168698421 (-) // 96.86 // q24.2
207332_s_at	0.00652777	0.000767177	4.4736	up	1.32466	2.01126	2.33224	1.85877	0	0.930942	-0.275457	-1.41621	-0.736949	-1.40135	-0.959005	-0.449102	TFRC	7037	0001666 // response to hypoxia // inferred from electronic annotation /// 0006508 // proteolysis // inferred from electronic annotation /// 0006879 // cellular iron ion homeostasis // non-traceable author statement /// 0006879 // cellular iron ion homeostasis // inferred from electronic annotation /// 0006879 // cellular iron ion homeostasis // traceable author statement /// 0006897 // endocytosi…	0005576 // extracellular region // inferred from direct assay /// 0005576 // extracellular region // inferred from electronic annotation /// 0005739 // mitochondrion // inferred from electronic annotation /// 0005768 // endosome // inferred from direct assay /// 0005768 // endosome // inferred from electronic annotation /// 0005768 // endosome // traceable author statement /// 0005886 // plasma m…	0004872 // receptor activity // inferred from electronic annotation /// 0004998 // transferrin receptor activity // non-traceable author statement /// 0004998 // transferrin receptor activity // traceable author statement /// 0008233 // peptidase activity // inferred from electronic annotation	chr3:195776349-195808941 (-) // 99.72 // q29
235849_at	0.000238246	2.13107e-06	4.44263	up	1.34898	-0.938079	0.3541	-0.149998	2.19888	1.17143	1.69124	-1.09795	-0.478366	-2.48403	-0.773011	-0.324557	SCARA5	286133	0006810 // transport // inferred from electronic annotation /// 0006811 // ion transport // inferred from electronic annotation /// 0006826 // iron ion transport // inferred from electronic annotation /// 0006879 // cellular iron ion homeostasis // inferred from sequence or structural similarity /// 0006879 // cellular iron ion homeostasis // inferred from electronic annotation /// 0006897 // end…	0005886 // plasma membrane // inferred from electronic annotation /// 0005887 // integral to plasma membrane // inferred from sequence or structural similarity /// 0005887 // integral to plasma membrane // inferred from electronic annotation /// 0009986 // cell surface // inferred from electronic annotation /// 0016020 // membrane // inferred from electronic annotation /// 0016021 // integral to …	0004872 // receptor activity // inferred from electronic annotation /// 0005044 // scavenger receptor activity // inferred from electronic annotation /// 0005515 // protein binding // inferred from electronic annotation /// 0070287 // ferritin receptor activity // inferred from sequence or structural similarity /// 0070287 // ferritin receptor activity // inferred from electronic annotation	chr8:27727640-27728279 (-) // 89.69 // p21.1
215088_s_at	0.00995686	0.00149245	4.43533	up	0.46504	0.257699	0	0.0805445	0.179234	0.349855	0.51924	-2.51847	-1.90671	-0.788238	-1.86434	-2.34488	SDHC	6391	0006099 // tricarboxylic acid cycle // traceable author statement /// 0006099 // tricarboxylic acid cycle // inferred from electronic annotation /// 0006810 // transport // inferred from electronic annotation /// 0009060 // aerobic respiration // traceable author statement /// 0022900 // electron transport chain // inferred from electronic annotation /// 0055114 // oxidation reduction // traceabl…	0005739 // mitochondrion // traceable author statement /// 0005739 // mitochondrion // inferred from electronic annotation /// 0005743 // mitochondrial inner membrane // not recorded /// 0005743 // mitochondrial inner membrane // inferred from sequence or structural similarity /// 0005743 // mitochondrial inner membrane // inferred from electronic annotation /// 0005749 // mitochondrial respirato…	0000104 // succinate dehydrogenase activity // inferred from electronic annotation /// 0009055 // electron carrier activity // inferred from electronic annotation /// 0016627 // oxidoreductase activity, acting on the CH-CH group of donors // inferred from electronic annotation /// 0020037 // heme binding // inferred from sequence or structural similarity /// 0046872 // metal ion binding // inferr…	chr1:161293401-161332977 (+) // 89.6 // q23.3 /// chr17:1760541-1761755 (-) // 88.45 // p13.3
203606_at	0.000237482	2.11393e-06	4.41576	up	0.642031	0.153665	0.076601	0	0.814328	1.0415	0.567266	-1.70677	-2.00537	-1.11995	-1.66017	-1.8672	NDUFS6	4726	0006120 // mitochondrial electron transport, NADH to ubiquinone // non-traceable author statement /// 0006810 // transport // inferred from electronic annotation /// 0022900 // electron transport chain // inferred from electronic annotation	0005739 // mitochondrion // inferred from electronic annotation /// 0005743 // mitochondrial inner membrane // inferred from electronic annotation /// 0005747 // mitochondrial respiratory chain complex I // inferred from direct assay /// 0005747 // mitochondrial respiratory chain complex I // non-traceable author statement /// 0016020 // membrane // inferred from electronic annotation /// 0070469…	0008137 // NADH dehydrogenase (ubiquinone) activity // non-traceable author statement /// 0009055 // electron carrier activity // non-traceable author statement	chr5:1801521-1816161 (+) // 94.15 // p15.33
206993_at	0.000830638	2.20013e-05	4.41265	up	0	1.17083	1.76696	0.712367	0.604315	0.404204	1.30735	-1.07608	-1.86176	-0.795994	-1.37302	-1.33994	ATP5S	27109	0006754 // ATP biosynthetic process // inferred from electronic annotation /// 0006810 // transport // inferred from electronic annotation /// 0006811 // ion transport // inferred from electronic annotation /// 0015992 // proton transport // non-traceable author statement /// 0015992 // proton transport // inferred from electronic annotation	0005739 // mitochondrion // inferred from electronic annotation /// 0005743 // mitochondrial inner membrane // inferred from electronic annotation /// 0016020 // membrane // inferred from electronic annotation /// 0045263 // proton-transporting ATP synthase complex, coupling factor F(o) // inferred from electronic annotation	0015078 // hydrogen ion transmembrane transporter activity // non-traceable author statement	chr14:50779101-50789612 (+) // 92.77 // q21.3
208029_s_at	0.000419658	5.84933e-06	4.39609	up	0.113605	0.60527	0.0313864	0.386642	0.908956	1.20004	0.323467	-1.19508	-1.60819	-1.49427	-1.59524	-2.23877	LAPTM4B	55353	0006810 // transport // inferred from electronic annotation	0012505 // endomembrane system // inferred from electronic annotation /// 0016020 // membrane // inferred from electronic annotation /// 0016021 // integral to membrane // inferred from electronic annotation		chr8:98788165-98864822 (+) // 85.64 // q22.1
205896_at	0.000583496	1.17814e-05	4.37172	up	1.05883	0.727025	0.611595	0.932363	0.706825	-0.608845	0.861287	-1.90953	-1.04245	-1.43517	-1.53208	-1.57784	SLC22A4	6583	0006641 // triglyceride metabolic process // inferred from electronic annotation /// 0006810 // transport // inferred from electronic annotation /// 0006811 // ion transport // inferred from electronic annotation /// 0006814 // sodium ion transport // inferred from electronic annotation /// 0007589 // body fluid secretion // traceable author statement /// 0009437 // carnitine metabolic process //…	0005739 // mitochondrion // inferred from direct assay /// 0005739 // mitochondrion // inferred from electronic annotation /// 0005886 // plasma membrane // inferred by curator /// 0005886 // plasma membrane // traceable author statement /// 0005887 // integral to plasma membrane // traceable author statement /// 0016020 // membrane // inferred from electronic annotation /// 0016021 // integral t…	0000166 // nucleotide binding // inferred from electronic annotation /// 0000166 // nucleotide binding // traceable author statement /// 0005215 // transporter activity // inferred from electronic annotation /// 0005515 // protein binding // inferred from physical interaction /// 0005524 // ATP binding // inferred from electronic annotation /// 0008513 // secondary active organic cation transmemb…	chr5:131630163-131679861 (+) // 99.86 // q31.1
219260_s_at	0.0478676	0.01536	4.35186	up	0.95131	1.75606	-1.40976	-1.09063	2.9812	2.68213	3.45914	-1.05987	-0.426213	0	0.605272	-0.777999	C17orf81	23587	0006350 // transcription // inferred from electronic annotation /// 0045449 // regulation of transcription // inferred from electronic annotation	0005737 // cytoplasm // inferred from electronic annotation	0005515 // protein binding // inferred from physical interaction	chr17:7155847-7158228 (+) // 95.72 // p13.1
205055_at	0.000926024	2.74229e-05	4.30027	up	0.262315	0.833867	1.37444	1.36097	0.979283	0.910177	0.703754	-1.4814	-0.85619	-0.785731	-0.998688	-1.81098	ITGAE	3682	0007155 // cell adhesion // inferred from electronic annotation /// 0007229 // integrin-mediated signaling pathway // inferred from electronic annotation	0008305 // integrin complex // inferred from electronic annotation /// 0008305 // integrin complex // traceable author statement /// 0009897 // external side of plasma membrane // inferred from electronic annotation /// 0016020 // membrane // inferred from electronic annotation /// 0016021 // integral to membrane // inferred from electronic annotation	0004872 // receptor activity // inferred from electronic annotation	chr17:3617922-3704537 (-) // 96.74 // p13.2
209596_at	0.0404268	0.0119744	4.28607	up	1.80787	1.84444	0.606671	0	-1.41268	-1.85083	0.909451	-1.78558	-2.03147	-3.00918	-1.83796	-0.473431	MXRA5	25878		0005576 // extracellular region // inferred from electronic annotation		chrX:3226610-3261874 (-) // 98.67 // p22.33
219594_at	8.30021e-05	1.8279e-07	4.28026	up	1.23347	0.809514	1.10435	1.11399	1.54349	1.08836	1.20784	-1.52141	-1.08031	-1.07315	-0.667773	-1.70193	NINJ2	4815	0007155 // cell adhesion // inferred from electronic annotation /// 0007158 // neuron cell-cell adhesion // traceable author statement /// 0007399 // nervous system development // traceable author statement /// 0042246 // tissue regeneration // inferred from electronic annotation	0005887 // integral to plasma membrane // traceable author statement /// 0016020 // membrane // inferred from electronic annotation /// 0016021 // integral to membrane // inferred from electronic annotation		chr12:673462-772582 (-) // 97.79 // p13.33
239186_at	0.0100869	0.00152639	4.27053	up	1.71614	0.105098	0.076685	0.100835	0.103499	0.319083	0.854934	-1.76903	-2.189	-1.06375	-1.25868	-2.64557	MGC39372	221756				chr6:2854893-2855331 (-) // 97.98 // p25.2
209550_at	0.000667739	1.47001e-05	4.26938	up	0.429014	-0.407778	0.290514	0.0121994	0.189164	0	1.37835	-2.18643	-2.20707	-1.80162	-1.54494	-1.37902	NDN	4692	0001764 // neuron migration // inferred from electronic annotation /// 0006350 // transcription // inferred from electronic annotation /// 0006355 // regulation of transcription, DNA-dependent // inferred from electronic annotation /// 0007399 // nervous system development // traceable author statement /// 0007409 // axonogenesis // inferred from electronic annotation /// 0007413 // axonal fascic…	0005634 // nucleus // inferred from electronic annotation /// 0005737 // cytoplasm // inferred from electronic annotation /// 0005813 // centrosome // inferred from electronic annotation /// 0043204 // perikaryon // inferred from electronic annotation	0003677 // DNA binding // inferred from electronic annotation /// 0005102 // receptor binding // inferred from electronic annotation /// 0005515 // protein binding // inferred from physical interaction /// 0005515 // protein binding // inferred from electronic annotation /// 0008022 // protein C-terminus binding // inferred from electronic annotation /// 0042803 // protein homodimerization activi…	chr15:23930830-23932414 (-) // 83.48 // q11.2
225723_at	0.0127357	0.00216971	4.26031	up	0.105294	0.87194	0.506825	0.872477	1.24726	1.07596	1.90564	-0.913443	-1.39354	-0.727739	-0.00799942	-1.19233	C6orf129	154467		0016020 // membrane // inferred from electronic annotation /// 0016021 // integral to membrane // inferred from electronic annotation		chr6:37450714-37467698 (-) // 82.19 // p21.2
237116_at	0.00101719	3.48012e-05	4.25913	up	1.51824	1.6881	1.68974	1.11915	0	1.09976	0.670058	-1.13318	-1.28747	-0.617449	-0.467572	-1.38637	LOC646903	646903				chr3:149690143-149690565 (+) // 76.61 // q25.1
212564_at	0.0013212	5.33527e-05	4.23829	up	0.429627	0.29091	-0.34493	0.344082	1.94889	1.78843	1.65747	-0.456676	-0.773774	-0.0819273	-0.285171	0	KCTD2	23510	0006813 // potassium ion transport // inferred from electronic annotation	0008076 // voltage-gated potassium channel complex // inferred from electronic annotation /// 0016020 // membrane // inferred from electronic annotation	0005249 // voltage-gated potassium channel activity // inferred from electronic annotation /// 0005515 // protein binding // inferred from electronic annotation	chr17:73043339-73061979 (+) // 93.11 // q25.1
219449_s_at	0.00804935	0.00106567	4.22833	up	0.257311	1.0037	0.984855	0.783515	1.42958	1.32297	0.662101	-1.38394	-1.38107	-1.15285	0	-1.8797	TMEM70	54968	0033615 // mitochondrial proton-transporting ATP synthase complex assembly // inferred from mutant phenotype	0005739 // mitochondrion // inferred from electronic annotation /// 0016020 // membrane // inferred from electronic annotation /// 0016021 // integral to membrane // inferred from electronic annotation /// 0031966 // mitochondrial membrane // inferred from electronic annotation /// 0032592 // integral to mitochondrial membrane // inferred from direct assay		chr8:74891000-74894030 (+) // 94.22 // q21.11
225480_at	0.000979189	3.15151e-05	4.22141	up	0.178839	0.520746	0.913368	0.234729	1.48972	1.15746	1.72877	-1.39703	-1.37247	-1.0674	-0.861702	-1.24457	C1orf122	127687				chr1:38273954-38275123 (+) // 93.22 // p34.3
206262_at	0.0482958	0.0155688	4.17516	up	0.664198	-0.771422	0.249937	0.743609	2.7514	2.38889	-0.000481606	-0.71008	0	-2.65445	-2.13194	-0.508314	ADH1C	126	0006069 // ethanol oxidation // inferred from direct assay /// 0008152 // metabolic process // inferred from electronic annotation /// 0055114 // oxidation reduction // inferred from electronic annotation	0005737 // cytoplasm // inferred from electronic annotation	0003824 // catalytic activity // inferred from electronic annotation /// 0004022 // alcohol dehydrogenase (NAD) activity // inferred from direct assay /// 0004022 // alcohol dehydrogenase (NAD) activity // inferred from electronic annotation /// 0005488 // binding // inferred from electronic annotation /// 0008270 // zinc ion binding // inferred from electronic annotation /// 0016491 // oxidoredu…	chr4:100257650-100273903 (-) // 98.91 // q23 /// chr4:100197522-100242558 (-) // 93.06 // q23
213923_at	0.00324447	0.000243864	4.1726	up	1.98154	0.763791	-0.276662	-0.169904	0	0.273502	0.976386	-1.5537	-1.57959	-2.11405	-1.69189	-0.83077	RAP2B	5912	0007165 // signal transduction // inferred from electronic annotation /// 0007165 // signal transduction // traceable author statement /// 0007264 // small GTPase mediated signal transduction // inferred from electronic annotation /// 0032486 // Rap protein signal transduction // inferred from sequence or structural similarity /// 0061097 // regulation of protein tyrosine kinase activity // infer…	0005622 // intracellular // inferred from electronic annotation /// 0005768 // endosome // inferred from electronic annotation /// 0016020 // membrane // inferred from electronic annotation /// 0055038 // recycling endosome membrane // inferred from sequence or structural similarity /// 0055038 // recycling endosome membrane // inferred from electronic annotation	0000166 // nucleotide binding // inferred from electronic annotation /// 0003924 // GTPase activity // inferred from electronic annotation /// 0005525 // GTP binding // inferred from electronic annotation /// 0005525 // GTP binding // traceable author statement /// 0019904 // protein domain specific binding // inferred from electronic annotation	chr3:152881929-152882701 (+) // 83.86 // q25.2
239657_x_at	0.000746325	1.77589e-05	4.17152	up	1.04375	0.475214	0.404742	0.0715876	0.0281553	0	1.15475	-2.27264	-1.57022	-1.15807	-1.64927	-1.38253	FOXO6	100132074	0006350 // transcription // inferred from electronic annotation /// 0006355 // regulation of transcription, DNA-dependent // inferred from electronic annotation /// 0006974 // response to DNA damage stimulus // inferred from sequence or structural similarity /// 0007389 // pattern specification process // inferred from sequence or structural similarity /// 0008285 // negative regulation of cell p…	0005634 // nucleus // inferred from electronic annotation /// 0005667 // transcription factor complex // inferred from sequence or structural similarity /// 0005737 // cytoplasm // inferred from electronic annotation /// 0005829 // cytosol // inferred from sequence or structural similarity	0003677 // DNA binding // inferred from electronic annotation /// 0003690 // double-stranded DNA binding // inferred from sequence or structural similarity /// 0003700 // sequence-specific DNA binding transcription factor activity // inferred from sequence or structural similarity /// 0003700 // sequence-specific DNA binding transcription factor activity // inferred from electronic annotation ///…	chr1:41848960-41849262 (+) // 96.46 // p34.2
210448_s_at	8.95558e-05	2.2553e-07	4.16359	up	0.809361	0.74783	0.966924	0.373907	1.32521	0.724874	0.272078	-1.24738	-1.10131	-1.66084	-1.26579	-1.28512	P2RX5	5026	0006810 // transport // traceable author statement /// 0006810 // transport // inferred from electronic annotation /// 0006811 // ion transport // inferred from electronic annotation /// 0007165 // signal transduction // traceable author statement /// 0007399 // nervous system development // traceable author statement /// 0010524 // positive regulation of calcium ion transport into cytosol // non…	0005887 // integral to plasma membrane // traceable author statement /// 0016020 // membrane // inferred from electronic annotation /// 0016021 // integral to membrane // inferred from electronic annotation	0001614 // purinergic nucleotide receptor activity // non-traceable author statement /// 0004872 // receptor activity // inferred from electronic annotation /// 0004888 // transmembrane receptor activity // traceable author statement /// 0004931 // extracellular ATP-gated cation channel activity // non-traceable author statement /// 0005216 // ion channel activity // inferred from electronic anno…	chr17:3576523-3599327 (-) // 96.5 // p13.2
230789_at	0.00192978	0.000104743	4.15596	up	2.2291	2.33683	2.22573	2.47942	-0.000576496	0	1.11818	-2.22826	-0.349576	0.39492	-0.104301	-1.42626	ZNF280B	140883	0006350 // transcription // inferred from electronic annotation /// 0045449 // regulation of transcription // inferred from electronic annotation	0005622 // intracellular // inferred from electronic annotation /// 0005634 // nucleus // inferred from electronic annotation	0003677 // DNA binding // inferred from electronic annotation /// 0008270 // zinc ion binding // inferred from electronic annotation /// 0046872 // metal ion binding // inferred from electronic annotation	chr22:22838773-22839230 (-) // 88.27 // q11.22
231993_at	0.0285328	0.00729249	4.14216	up	2.61437	2.73625	-0.0418849	0.847676	-0.182403	-0.686475	0.721427	-0.308974	-1.19091	-0.437621	-0.11405	0	ITGBL1	9358	0007155 // cell adhesion // inferred from electronic annotation /// 0007155 // cell adhesion // traceable author statement /// 0007160 // cell-matrix adhesion // inferred from electronic annotation /// 0007229 // integrin-mediated signaling pathway // inferred from electronic annotation	0005576 // extracellular region // inferred from electronic annotation /// 0008305 // integrin complex // inferred from electronic annotation	0004872 // receptor activity // inferred from electronic annotation /// 0005488 // binding // inferred from electronic annotation	chr13:102371306-102373206 (+) // 92.08 // q33.1
209312_x_at	0.00720937	0.000895222	4.14075	up	1.45963	1.36696	-0.252559	0	1.99771	1.46215	2.32326	-0.803006	-0.82379	-1.66068	-0.72134	-0.27125	HLA-DRB1 /// HLA-DRB4 /// HLA-DRB5	3123///3126///3127	0002504 // antigen processing and presentation of peptide or polysaccharide antigen via MHC class II // inferred from electronic annotation /// 0006955 // immune response // inferred from electronic annotation /// 0006955 // immune response // non-traceable author statement /// 0006955 // immune response // traceable author statement /// 0007165 // signal transduction // non-traceable author stat…	0005764 // lysosome // inferred from electronic annotation /// 0005765 // lysosomal membrane // inferred from direct assay /// 0005765 // lysosomal membrane // inferred from electronic annotation /// 0005768 // endosome // inferred from electronic annotation /// 0005783 // endoplasmic reticulum // inferred from electronic annotation /// 0005789 // endoplasmic reticulum membrane // inferred from e…	0032395 // MHC class II receptor activity // non-traceable author statement /// 0032395 // MHC class II receptor activity // traceable author statement	chr6:32548027-32557559 (-) // 89.33 // p21.32
223499_at	0.00500244	0.000500896	4.13108	up	1.19881	0.0465374	-0.422089	0	1.36945	0.593084	1.77361	-1.21767	-2.40916	-2.01469	-1.68124	-0.667105	C1QTNF5 /// MFRP	114902///83552	0007601 // visual perception // inferred from electronic annotation /// 0009790 // embryo development // non-traceable author statement /// 0050896 // response to stimulus // inferred from electronic annotation	0005576 // extracellular region // inferred from electronic annotation /// 0016020 // membrane // inferred from electronic annotation /// 0016021 // integral to membrane // traceable author statement /// 0016021 // integral to membrane // inferred from electronic annotation		chr11:119209651-119211544 (-) // 94.09 // q23.3
218531_at	0.000777241	1.93763e-05	4.13085	up	1.0458	1.17066	1.14498	0.896079	2.00096	1.25582	2.08604	-0.869878	-1.01541	-0.954046	0	-0.535466	TMEM134	80194		0016020 // membrane // inferred from electronic annotation /// 0016021 // integral to membrane // inferred from electronic annotation		chr11:67231829-67236743 (-) // 90.11 // q13.2
225857_s_at	0.00693874	0.000842712	4.11798	up	-0.368402	0.313915	1.17533	0	2.32844	1.48394	1.53084	-1.53337	-0.729746	-1.28784	-0.920567	-0.351452	LOC388796	388796				chr20:37049238-37063992 (-) // 90.65 // q11.23
224646_x_at	0.00155097	7.13698e-05	4.11428	up	1.05496	0.742098	-0.514674	0.557033	1.34911	1.21437	1.509	-0.932132	-1.48013	-1.59455	-1.15191	-0.821709	H19	283120				chr11:2016405-2018486 (-) // 97.34 // p15.5
201310_s_at	0.0093682	0.00135662	4.08672	up	1.10948	1.01754	1.13338	0.95231	0	0.332233	0.984756	-0.495852	-0.703849	-1.34589	-1.29773	-2.36162	C5orf13	9315	0017015 // regulation of transforming growth factor beta receptor signaling pathway // inferred from electronic annotation /// 0031103 // axon regeneration // inferred from electronic annotation /// 0045664 // regulation of neuron differentiation // inferred from electronic annotation	0005634 // nucleus // inferred from electronic annotation /// 0005737 // cytoplasm // inferred from electronic annotation	0005515 // protein binding // inferred from electronic annotation	chr7:23520218-23522185 (+) // 93.52 // p15.3 /// chr5:111064992-111092932 (-) // 97.25 // q22.1
53912_at	0.000605871	1.25752e-05	4.08257	up	0.541467	0.223636	0.775845	1.16892	0.547076	0	0.739798	-1.31983	-1.53597	-2.10668	-1.20485	-1.12526	SNX11	29916	0006810 // transport // inferred from electronic annotation /// 0007154 // cell communication // inferred from electronic annotation /// 0015031 // protein transport // inferred from electronic annotation		0005515 // protein binding // inferred from electronic annotation /// 0035091 // phosphoinositide binding // inferred from electronic annotation	chr17:46199041-46200430 (+) // 87.6 // q21.32
214020_x_at	0.0187856	0.00390884	4.07541	up	-0.0986929	0.276899	0.483499	0.685513	2.86071	0	2.52765	-1.06186	-1.47723	-1.22278	-1.73283	-0.915593	ITGB5	3693	0006936 // muscle contraction // not recorded /// 0007155 // cell adhesion // inferred from electronic annotation /// 0007160 // cell-matrix adhesion // inferred from electronic annotation /// 0007229 // integrin-mediated signaling pathway // inferred from electronic annotation /// 0007275 // multicellular organismal development // inferred from electronic annotation	0005886 // plasma membrane // not recorded /// 0005925 // focal adhesion // inferred from electronic annotation /// 0008305 // integrin complex // inferred from electronic annotation /// 0016020 // membrane // inferred from electronic annotation /// 0016021 // integral to membrane // inferred from electronic annotation /// 0031252 // cell leading edge // inferred from electronic annotation	0004872 // receptor activity // inferred from electronic annotation /// 0005178 // integrin binding // inferred from electronic annotation /// 0005488 // binding // inferred from electronic annotation	chr3:124482009-124482116 (-) // 46.54 // q21.2
204022_at	0.00190274	0.000102526	4.05173	up	0.245565	-0.393622	0	-0.219842	1.56681	0.566295	1.06048	-2.07723	-1.83687	-1.43212	-1.46169	-1.26644	WWP2	11060	0006464 // protein modification process // inferred from electronic annotation /// 0006464 // protein modification process // traceable author statement /// 0010629 // negative regulation of gene expression // inferred from mutant phenotype /// 0016567 // protein ubiquitination // inferred from direct assay /// 0032410 // negative regulation of transporter activity // inferred from direct assay /…	0000151 // ubiquitin ligase complex // traceable author statement /// 0005622 // intracellular // inferred from electronic annotation /// 0005634 // nucleus // inferred from direct assay /// 0005634 // nucleus // inferred from electronic annotation	0004842 // ubiquitin-protein ligase activity // inferred from direct assay /// 0004842 // ubiquitin-protein ligase activity // inferred from mutant phenotype /// 0004842 // ubiquitin-protein ligase activity // traceable author statement /// 0005515 // protein binding // inferred from physical interaction /// 0005515 // protein binding // inferred from electronic annotation /// 0008134 // transcri…	chr16:69820895-69975642 (+) // 96.44 // q22.1
236289_at	0.0386381	0.011258	4.04634	up	-0.0378475	1.03036	0.633588	0.795258	1.33751	0.343126	1.20854	-1.45394	-2.70424	-1.22322	-1.28004	0.371586	LOC100506563	100506563				chr2:111369514-111370270 (+) // 46.83 // q13 /// chr2:110516377-110517133 (-) // 46.83 // q13
214150_x_at	0.00012819	6.99442e-07	4.04321	up	0.645068	-0.0667582	0.133896	0	0.276688	0.196543	0.272935	-1.8394	-1.74133	-1.39891	-1.97717	-2.07899	ATP6V0E1	8992	0006810 // transport // inferred from electronic annotation /// 0006811 // ion transport // inferred from electronic annotation /// 0007035 // vacuolar acidification // inferred from sequence or structural similarity /// 0015986 // ATP synthesis coupled proton transport // inferred from electronic annotation /// 0015991 // ATP hydrolysis coupled proton transport // inferred from electronic annota…	0005624 // membrane fraction // traceable author statement /// 0016020 // membrane // inferred from electronic annotation /// 0016021 // integral to membrane // inferred from electronic annotation /// 0033179 // proton-transporting V-type ATPase, V0 domain // inferred from electronic annotation	0005215 // transporter activity // non-traceable author statement /// 0015078 // hydrogen ion transmembrane transporter activity // inferred from electronic annotation /// 0016787 // hydrolase activity // inferred from electronic annotation /// 0042625 // ATPase activity, coupled to transmembrane movement of ions // inferred from sequence or structural similarity /// 0046961 // proton-transportin…	chr5:172461763-172461889 (+) // 50.0 // q35.1
217080_s_at	0.00135496	5.60402e-05	4.03903	up	0.728255	1.67739	2.29037	2.49612	1.39091	0.947183	1.30921	-0.751981	-0.527229	-0.277062	0	-0.771317	HOMER2	9455	0007216 // metabotropic glutamate receptor signaling pathway // traceable author statement	0005737 // cytoplasm // inferred from electronic annotation /// 0005886 // plasma membrane // inferred from electronic annotation /// 0014069 // postsynaptic density // inferred from electronic annotation /// 0016020 // membrane // inferred from electronic annotation /// 0030054 // cell junction // inferred from electronic annotation /// 0045202 // synapse // inferred from electronic annotation /…	0005515 // protein binding // inferred from physical interaction /// 0005515 // protein binding // inferred from electronic annotation /// 0035256 // metabotropic glutamate receptor binding // inferred from electronic annotation	chr15:83517782-83561594 (-) // 99.2 // q25.2
224387_at	0.0012012	4.62121e-05	4.03545	up	0.931325	0.357136	0.692242	0	1.53107	1.14103	1.74696	-0.766419	-0.443913	-1.59872	-0.931214	-1.26574	COMMD5	28991	0007050 // cell cycle arrest // inferred from electronic annotation	0005634 // nucleus // inferred from electronic annotation	0005515 // protein binding // inferred from physical interaction	chr8:146075675-146078892 (-) // 91.22 // q24.3
1557149_at	0.00156097	7.21177e-05	4.0345	up	0	1.17672	0.964792	1.85739	0.610372	0.0511045	0.267993	-2.02252	-1.4896	-1.24961	-1.53454	-1.08213						chr10:134325142-134331742 (-) // 23.1 // q26.3
214749_s_at	0.00454913	0.000427061	4.03193	up	0.385367	0.379675	0.182031	0.187955	-0.344796	-0.479959	0.822347	-2.35158	-2.33741	-1.63681	-2.03413	-0.888412	ARMCX6	54470	0006810 // transport // inferred from electronic annotation /// 0006887 // exocytosis // inferred from electronic annotation /// 0015031 // protein transport // inferred from electronic annotation /// 0045921 // positive regulation of exocytosis // inferred from electronic annotation	0016020 // membrane // inferred from electronic annotation /// 0016021 // integral to membrane // inferred from electronic annotation /// 0016023 // cytoplasmic membrane-bounded vesicle // inferred from electronic annotation /// 0030054 // cell junction // inferred from electronic annotation /// 0030659 // cytoplasmic vesicle membrane // inferred from electronic annotation /// 0031410 // cytoplas…	0005515 // protein binding // inferred from electronic annotation /// 0008289 // lipid binding // inferred from electronic annotation /// 0046872 // metal ion binding // inferred from electronic annotation	chrX:100852487-100853647 (+) // 62.74 // q22.1 /// chrX:100870109-100872972 (-) // 95.66 // q22.1
216396_s_at	0.000699883	1.58602e-05	4.02341	up	0.0424919	0.214879	0.279015	0.19942	1.22042	1.17399	0.735377	-1.37139	-1.56432	-1.52	-1.27997	-1.54528	EI24	9538	0006917 // induction of apoptosis // inferred from electronic annotation /// 0006917 // induction of apoptosis // traceable author statement /// 0030308 // negative regulation of cell growth // inferred from direct assay /// 0042493 // response to drug // inferred from electronic annotation	0016020 // membrane // inferred from electronic annotation /// 0016021 // integral to membrane // inferred from electronic annotation		chr10:85656048-85656686 (+) // 37.76 // q23.1 /// chr11:125452532-125454124 (+) // 48.14 // q24.2
1560587_s_at	0.000721292	1.67336e-05	4.0222	up	0.498196	0.245334	0.591948	0.194988	1.49353	1.3886	1.32052	-1.31344	-1.62112	-1.00324	-0.888387	-1.11865	PRDX5	25824	0006954 // inflammatory response // traceable author statement /// 0006979 // response to oxidative stress // inferred from direct assay /// 0034614 // cellular response to reactive oxygen species // inferred from mutant phenotype /// 0043066 // negative regulation of apoptosis // inferred from mutant phenotype /// 0045454 // cell redox homeostasis // inferred from electronic annotation /// 00551…	0005737 // cytoplasm // inferred from electronic annotation /// 0005739 // mitochondrion // inferred from direct assay /// 0005739 // mitochondrion // inferred from electronic annotation /// 0005777 // peroxisome // inferred from direct assay /// 0005777 // peroxisome // inferred from electronic annotation /// 0044445 // cytosolic part // inferred from direct assay	0004601 // peroxidase activity // inferred from direct assay /// 0004601 // peroxidase activity // inferred from electronic annotation /// 0016209 // antioxidant activity // inferred from electronic annotation /// 0016491 // oxidoreductase activity // inferred from electronic annotation /// 0043027 // caspase inhibitor activity // inferred from mutant phenotype /// 0051920 // peroxiredoxin activi…	chr11:64088145-64089282 (+) // 47.69 // q13.1
231391_at	0.0189187	0.00395369	3.99617	up	0.302062	2.99192	-2.10659	-3.05073	1.61606	3.16229	2.77058	0.535287	-2.69842	-0.0253897	0	-1.92592	CTXN3	613212		0016020 // membrane // inferred from electronic annotation /// 0016021 // integral to membrane // inferred from electronic annotation /// 0031224 // intrinsic to membrane // inferred from electronic annotation		chr5:126993852-126994326 (+) // 91.84 // q23.2
213902_at	4.07334e-05	5.65987e-08	3.98129	up	0.97802	0.501005	0.481213	0.36804	0.357299	0	0.381814	-1.74766	-1.44012	-1.28089	-1.70238	-1.60414	ASAH1	427	0006629 // lipid metabolic process // inferred from electronic annotation /// 0006672 // ceramide metabolic process // traceable author statement /// 0010033 // response to organic substance // inferred from electronic annotation /// 0030324 // lung development // inferred from electronic annotation	0005764 // lysosome // inferred from electronic annotation	0003824 // catalytic activity // traceable author statement /// 0016787 // hydrolase activity // inferred from electronic annotation /// 0017040 // ceramidase activity // inferred from electronic annotation	chr8:17924272-17933097 (-) // 41.28 // p22
223235_s_at	0.0302043	0.00790191	3.98017	up	0.701045	0.862534	0.385867	0.228259	0.25268	0	0.907376	-0.930209	-0.915822	-2.70028	-2.42423	-0.609486	SMOC2	64094	0010811 // positive regulation of cell-substrate adhesion // inferred from electronic annotation /// 0030198 // extracellular matrix organization // inferred from electronic annotation	0005576 // extracellular region // inferred from electronic annotation /// 0005578 // proteinaceous extracellular matrix // inferred from electronic annotation /// 0005604 // basement membrane // inferred from electronic annotation /// 0005614 // interstitial matrix // inferred from electronic annotation /// 0031012 // extracellular matrix // inferred from electronic annotation	0005509 // calcium ion binding // inferred from electronic annotation /// 0005539 // glycosaminoglycan binding // inferred from electronic annotation /// 0008201 // heparin binding // inferred from electronic annotation	chr6:168842030-169068671 (+) // 99.86 // q27
229849_at	0.000693498	1.55921e-05	3.96713	up	1.19963	0.254654	0.704422	0	0.362732	0.801865	0.79301	-1.05747	-0.894136	-1.56262	-1.76498	-1.72104	WIPF3	644150	0007275 // multicellular organismal development // inferred from electronic annotation /// 0007283 // spermatogenesis // inferred from electronic annotation /// 0030154 // cell differentiation // inferred from electronic annotation	0005737 // cytoplasm // inferred from electronic annotation	0003779 // actin binding // inferred from electronic annotation /// 0017124 // SH3 domain binding // inferred from electronic annotation	chr7:29956243-29956790 (+) // 77.73 // p14.3
211990_at	0.00771808	0.000998357	3.95655	up	1.37598	1.33628	0	-0.193664	1.73571	1.01876	2.27381	-0.538752	-0.700241	-1.73158	-1.3105	-0.249519	HLA-DPA1	3113	0002504 // antigen processing and presentation of peptide or polysaccharide antigen via MHC class II // inferred from electronic annotation /// 0006955 // immune response // non-traceable author statement /// 0006955 // immune response // inferred from electronic annotation /// 0019882 // antigen processing and presentation // inferred from electronic annotation	0005764 // lysosome // inferred from electronic annotation /// 0005765 // lysosomal membrane // inferred from electronic annotation /// 0005768 // endosome // inferred from electronic annotation /// 0005783 // endoplasmic reticulum // inferred from electronic annotation /// 0005789 // endoplasmic reticulum membrane // inferred from electronic annotation /// 0005794 // Golgi apparatus // inferred …	0032395 // MHC class II receptor activity // non-traceable author statement	chr6:33032790-33048537 (-) // 94.19 // p21.32
232181_at	0.00209722	0.000121662	3.94955	up	1.95724	1.44968	0.915152	1.06001	0.556738	1.21406	0.868903	-0.92597	-0.887938	-0.473347	-0.277651	-1.61371	PPARGC1B	133522	0006350 // transcription // inferred from electronic annotation /// 0030520 // estrogen receptor signaling pathway // inferred from direct assay /// 0030520 // estrogen receptor signaling pathway // inferred from sequence or structural similarity /// 0045449 // regulation of transcription // inferred from electronic annotation /// 0045944 // positive regulation of transcription from RNA polymeras…	0005634 // nucleus // inferred from direct assay /// 0005634 // nucleus // inferred from electronic annotation /// 0005634 // nucleus // inferred from sequence or structural similarity /// 0016592 // mediator complex // inferred from direct assay	0000166 // nucleotide binding // inferred from electronic annotation /// 0003676 // nucleic acid binding // inferred from electronic annotation /// 0003723 // RNA binding // non-traceable author statement /// 0003723 // RNA binding // inferred from electronic annotation /// 0004872 // receptor activity // inferred from electronic annotation /// 0005515 // protein binding // inferred from electron…	chr5:149232599-149234583 (+) // 94.65 // q32
206007_at	0.0137418	0.00243987	3.94878	up	0.445441	0	0.997608	-0.341616	1.29577	-1.44899	0.454599	-2.77388	-1.69161	-1.35883	-1.12206	-0.58415	PRG4	10216	0006955 // immune response // inferred from electronic annotation /// 0008283 // cell proliferation // traceable author statement	0005576 // extracellular region // inferred from electronic annotation	0005044 // scavenger receptor activity // inferred from electronic annotation /// 0005515 // protein binding // inferred from physical interaction /// 0030247 // polysaccharide binding // inferred from electronic annotation	chr1:186265989-186283686 (+) // 98.59 // q31.1
212627_s_at	0.00179737	9.20145e-05	3.94802	up	1.24594	0.529675	1.16491	1.20156	0.984601	1.25928	1.23562	-1.18342	-0.78111	-0.328896	-0.718082	-1.45015	EXOSC7	23016	0006364 // rRNA processing // traceable author statement /// 0006364 // rRNA processing // inferred from electronic annotation /// 0006396 // RNA processing // inferred from electronic annotation /// 0006401 // RNA catabolic process // non-traceable author statement	0000178 // exosome (RNase complex) // traceable author statement /// 0000178 // exosome (RNase complex) // inferred from electronic annotation /// 0005634 // nucleus // inferred from electronic annotation /// 0005730 // nucleolus // inferred from electronic annotation	0000175 // 3'-5'-exoribonuclease activity // traceable author statement /// 0000175 // 3'-5'-exoribonuclease activity // inferred from electronic annotation /// 0003723 // RNA binding // traceable author statement /// 0003723 // RNA binding // inferred from electronic annotation /// 0004518 // nuclease activity // inferred from electronic annotation /// 0004527 // exonuclease activity // inferred…	chr3:45017721-45052963 (+) // 96.7 // p21.31
201137_s_at	0.00292513	0.000205254	3.9478	up	0.635444	0.763757	0	-0.357013	1.20303	0.834415	1.53057	-1.3842	-1.2795	-2.01798	-1.41411	-0.516457	HLA-DPB1	3115	0002504 // antigen processing and presentation of peptide or polysaccharide antigen via MHC class II // inferred from electronic annotation /// 0006955 // immune response // inferred from electronic annotation /// 0019882 // antigen processing and presentation // inferred from electronic annotation	0005764 // lysosome // inferred from electronic annotation /// 0005765 // lysosomal membrane // inferred from electronic annotation /// 0005768 // endosome // inferred from electronic annotation /// 0005783 // endoplasmic reticulum // inferred from electronic annotation /// 0005789 // endoplasmic reticulum membrane // inferred from electronic annotation /// 0005794 // Golgi apparatus // inferred …	0032395 // MHC class II receptor activity // traceable author statement	chr6:33043799-33054567 (+) // 96.2 // p21.32
227705_at	0.0163133	0.0031727	3.94266	up	1.53935	2.1553	0.801115	1.09116	-1.24411	-0.233391	0	-2.09011	-1.42117	-1.21523	-1.03539	-1.19866	TCEAL7	56849	0006350 // transcription // inferred from electronic annotation /// 0045449 // regulation of transcription // inferred from electronic annotation	0005634 // nucleus // inferred from electronic annotation		chrX:102585123-102587253 (+) // 43.54 // q22.1
218474_s_at	0.00115361	4.38302e-05	3.92751	up	0.933205	0.61616	0.352223	0	1.04464	1.2556	1.75399	-1.3454	-1.59258	-1.28847	-0.764716	-0.622753	KCTD5	54442	0006813 // potassium ion transport // inferred from electronic annotation /// 0044419 // interspecies interaction between organisms // inferred from electronic annotation	0005634 // nucleus // inferred from electronic annotation /// 0005737 // cytoplasm // inferred from electronic annotation /// 0005829 // cytosol // inferred from direct assay /// 0005829 // cytosol // inferred from electronic annotation /// 0008076 // voltage-gated potassium channel complex // inferred from electronic annotation /// 0016020 // membrane // inferred from electronic annotation	0005216 // ion channel activity // inferred from electronic annotation /// 0005249 // voltage-gated potassium channel activity // inferred from electronic annotation /// 0005515 // protein binding // inferred from physical interaction /// 0005515 // protein binding // inferred from electronic annotation	chr16:2732497-2759029 (+) // 97.5 // p13.3
225193_at	0.016339	0.00317982	3.92492	up	1.36731	0.490593	0.386705	0.329807	0.28978	-0.59599	0.426842	-0.441545	-1.28432	-0.777689	-1.6345	-1.64588						chr22:26908516-26910531 (+) // 20.95 // q12.1 /// chr8:22462270-22478287 (+) // 51.83 // p21.3
217963_s_at	0.000512419	8.54392e-06	3.9244	up	0.763746	0.324192	0	0.14751	-0.263739	-0.729591	0.474477	-1.62698	-1.84226	-2.24498	-2.15378	-1.48252	NGFRAP1	27018	0006915 // apoptosis // not recorded /// 0006915 // apoptosis // inferred from electronic annotation /// 0006917 // induction of apoptosis // inferred from electronic annotation /// 0007275 // multicellular organismal development // traceable author statement /// 0008624 // induction of apoptosis by extracellular signals // not recorded /// 0008625 // induction of apoptosis via death domain recep…	0005634 // nucleus // inferred from electronic annotation /// 0005737 // cytoplasm // inferred from direct assay /// 0005737 // cytoplasm // inferred from electronic annotation /// 0005829 // cytosol // not recorded /// 0005829 // cytosol // inferred from electronic annotation	0004872 // receptor activity // inferred from electronic annotation /// 0005123 // death receptor binding // inferred from electronic annotation /// 0005515 // protein binding // inferred from physical interaction /// 0043028 // caspase regulator activity // not recorded /// 0046872 // metal ion binding // inferred from electronic annotation	chrX:102632108-102632999 (+) // 95.62 // q22.2
202966_at	0.00153821	7.01092e-05	3.91614	up	1.47824	2.0287	0.88145	0.776556	0.145813	0.248535	1.29602	-0.834149	-0.767581	-3.54826	-1.11541	-0.687585	CAPN6	827	0006508 // proteolysis // inferred from electronic annotation	0005622 // intracellular // inferred from electronic annotation	0004198 // calcium-dependent cysteine-type endopeptidase activity // inferred from electronic annotation /// 0004198 // calcium-dependent cysteine-type endopeptidase activity // traceable author statement	chrX:110488330-110513751 (-) // 93.67 // q23
223312_at	0.00164757	7.98555e-05	3.91127	up	1.38747	0.860654	1.60412	1.44699	2.6336	2.2521	2.39877	-0.538695	-0.155924	-0.0725422	0	-0.0826597	C2orf7	84279		0005576 // extracellular region // inferred from direct assay /// 0005576 // extracellular region // inferred from electronic annotation		chr2:73455135-73460356 (-) // 95.57 // p13.2
204777_s_at	0.00721345	0.000897061	3.9095	up	1.33151	0.00822544	0	0.0846777	0.295081	0.483147	1.92088	-1.37124	-2.04967	-2.56776	-2.01019	-0.712811	MAL	4118	0001766 // membrane raft polarization // traceable author statement /// 0006917 // induction of apoptosis // non-traceable author statement /// 0006917 // induction of apoptosis // inferred from electronic annotation /// 0007417 // central nervous system development // traceable author statement /// 0030154 // cell differentiation // traceable author statement /// 0042552 // myelination // non-tr…	0000300 // peripheral to membrane of membrane fraction // inferred from electronic annotation /// 0005768 // endosome // traceable author statement /// 0005783 // endoplasmic reticulum // inferred from direct assay /// 0005887 // integral to plasma membrane // traceable author statement /// 0016020 // membrane // inferred from electronic annotation /// 0016021 // integral to membrane // inferred …	0008289 // lipid binding // traceable author statement /// 0015267 // channel activity // traceable author statement /// 0016505 // apoptotic protease activator activity // non-traceable author statement /// 0019911 // structural constituent of myelin sheath // inferred from direct assay /// 0019911 // structural constituent of myelin sheath // inferred from electronic annotation	chr2:95691478-95719735 (+) // 100.0 // q11.1
241600_at	0.0432405	0.0132031	3.90853	up	0.832181	0.250224	0.276695	0	0.147249	0.804582	0.565987	-0.906188	-0.175741	-3.02961	-1.82657	-1.8401						chr7:29954721-29955268 (-) // 95.61 // p14.3
210014_x_at	8.95558e-05	2.33636e-07	3.87121	up	0.0919685	0.441695	0.360932	0.553776	0.772176	1.16244	0.596108	-1.26554	-1.48465	-1.34942	-1.17412	-1.64799	IDH3B	3420	0006099 // tricarboxylic acid cycle // inferred from electronic annotation /// 0006102 // isocitrate metabolic process // inferred from electronic annotation /// 0006102 // isocitrate metabolic process // traceable author statement /// 0006103 // 2-oxoglutarate metabolic process // inferred from electronic annotation /// 0006734 // NADH metabolic process // inferred from electronic annotation ///…	0005739 // mitochondrion // inferred from electronic annotation /// 0005739 // mitochondrion // traceable author statement	0000287 // magnesium ion binding // inferred from electronic annotation /// 0004449 // isocitrate dehydrogenase (NAD+) activity // inferred from electronic annotation /// 0004449 // isocitrate dehydrogenase (NAD+) activity // traceable author statement /// 0009055 // electron carrier activity // traceable author statement /// 0016491 // oxidoreductase activity // inferred from electronic annotati…	chr20:2639042-2644835 (-) // 93.89 // p13
202217_at	0.0150184	0.00279044	3.87003	up	0.869287	0.636642	0.840812	0.738142	0.919986	0.899333	0.701996	-1.49026	-1.59636	-0.14753	-0.75531	-1.76783	C21orf33	8209		0005739 // mitochondrion // inferred from electronic annotation		chr21:45553495-45565592 (+) // 99.88 // q22.3
225755_at	0.00534384	0.000559687	3.86077	up	0.752934	0.437884	0.799849	0.67567	0.656779	0.552888	1.30482	-1.44785	-1.10064	-0.805423	-0.648545	-2.0414	KLHDC8B	200942		0005737 // cytoplasm // inferred from electronic annotation		chr3:49209065-49213919 (+) // 88.87 // p21.31
227056_at	0.00151066	6.76286e-05	3.86044	up	1.25091	0.307093	0	0.112369	-0.185752	-0.131656	0.783518	-2.25691	-1.74862	-1.81351	-1.37078	-1.02794	KIAA0141	9812		0005739 // mitochondrion // inferred from direct assay /// 0005739 // mitochondrion // inferred from electronic annotation	0005488 // binding // inferred from electronic annotation	chr5:141312861-141315048 (+) // 56.71 // q31.3
202450_s_at	0.00875501	0.00121764	3.84455	up	1.43877	0.785751	-0.472481	0	0.497653	-0.0983629	1.1742	-1.25117	-1.41044	-2.29547	-1.93819	-0.443425	CTSK	1513	0001957 // intramembranous ossification // inferred from electronic annotation /// 0006508 // proteolysis // inferred from electronic annotation /// 0006508 // proteolysis // traceable author statement /// 0045453 // bone resorption // inferred from electronic annotation	0005615 // extracellular space // inferred from electronic annotation /// 0005737 // cytoplasm // inferred from electronic annotation /// 0005764 // lysosome // inferred from electronic annotation	0004197 // cysteine-type endopeptidase activity // inferred from electronic annotation /// 0004197 // cysteine-type endopeptidase activity // traceable author statement /// 0005515 // protein binding // inferred from physical interaction /// 0008233 // peptidase activity // inferred from electronic annotation /// 0008234 // cysteine-type peptidase activity // traceable author statement /// 000823…	chr1:150768724-150780737 (-) // 95.15 // q21.3
209118_s_at	0.00582705	0.000640141	3.82525	up	1.6196	0.56012	-0.294576	-0.635637	0.591709	0	1.49025	-1.34725	-1.87763	-1.89747	-1.4834	-0.6924	TUBA1A	7846	0007017 // microtubule-based process // inferred from electronic annotation /// 0007018 // microtubule-based movement // inferred from electronic annotation /// 0051258 // protein polymerization // inferred from electronic annotation	0005829 // cytosol // not recorded /// 0005874 // microtubule // inferred from electronic annotation /// 0043234 // protein complex // inferred from electronic annotation	0000166 // nucleotide binding // inferred from electronic annotation /// 0003924 // GTPase activity // inferred from electronic annotation /// 0005198 // structural molecule activity // inferred from electronic annotation /// 0005525 // GTP binding // inferred from electronic annotation /// 0019904 // protein domain specific binding // inferred from electronic annotation	chr12:49663246-49666967 (+) // 76.4 // q13.12 /// chr12:49578584-49582841 (-) // 99.16 // q13.12 /// chr12:49521740-49523506 (-) // 79.36 // q13.12
202043_s_at	0.00192557	0.000104347	3.82346	up	1.16761	0.70077	0.184879	0.214717	-0.906958	-0.172523	0.0607481	-2.41102	-1.80086	-1.61182	-1.22608	-1.73229	SMS	6611	0006555 // methionine metabolic process // traceable author statement /// 0006595 // polyamine metabolic process // traceable author statement /// 0006597 // spermine biosynthetic process // inferred from electronic annotation	0005829 // cytosol // not recorded	0003824 // catalytic activity // inferred from electronic annotation /// 0004766 // spermidine synthase activity // traceable author statement /// 0016740 // transferase activity // inferred from electronic annotation /// 0016768 // spermine synthase activity // not recorded /// 0016768 // spermine synthase activity // inferred from electronic annotation	chr1:160864771-160866347 (+) // 93.24 // q23.3 /// chrX:21958944-22012952 (+) // 94.91 // p22.11 /// chr6:71317462-71319035 (-) // 92.93 // q13
222722_at	0.020995	0.00463477	3.80375	up	1.57538	0.792954	0.310848	0.99727	-6.00519	-5.50779	-0.643227	-1.8009	-1.67195	-3.25984	-1.81026	0	OGN	4969		0005576 // extracellular region // inferred from electronic annotation /// 0005578 // proteinaceous extracellular matrix // inferred from electronic annotation /// 0005615 // extracellular space // inferred from direct assay /// 0005783 // endoplasmic reticulum // inferred from direct assay /// 0031012 // extracellular matrix // inferred from direct assay	0005515 // protein binding // inferred from physical interaction /// 0005515 // protein binding // inferred from electronic annotation /// 0008083 // growth factor activity // inferred from electronic annotation	chr9:95146248-95166915 (-) // 98.61 // q22.31
241029_at	0.00627866	0.000718367	3.80324	up	1.63857	1.96069	1.12175	1.57582	0	0.0622616	0.742219	-1.78365	-1.5524	-0.73891	-0.388476	-0.739985						chr16:4214033-4214492 (-) // 50.54 // p13.3
211654_x_at	0.0133429	0.00232568	3.78403	up	1.73183	1.66222	0.153141	0	2.41107	1.5422	2.79118	-0.5673	-0.628643	-0.698629	-0.0652447	-0.406232	HLA-DQB1	3119	0002504 // antigen processing and presentation of peptide or polysaccharide antigen via MHC class II // inferred from electronic annotation /// 0006955 // immune response // non-traceable author statement /// 0006955 // immune response // inferred from electronic annotation /// 0019882 // antigen processing and presentation // inferred from electronic annotation /// 0019886 // antigen processing …	0005622 // intracellular // inferred from electronic annotation /// 0005764 // lysosome // inferred from electronic annotation /// 0005765 // lysosomal membrane // inferred from electronic annotation /// 0005768 // endosome // inferred from electronic annotation /// 0005769 // early endosome // inferred from electronic annotation /// 0005771 // multivesicular body // inferred from electronic anno…	0005515 // protein binding // inferred from electronic annotation /// 0032395 // MHC class II receptor activity // non-traceable author statement /// 0042605 // peptide antigen binding // inferred from electronic annotation	chr6:32627773-32634352 (-) // 96.37 // p21.32
204489_s_at	0.00411148	0.000361557	3.7801	up	0.972944	-0.140069	0.0830479	0	0.609333	0.0503845	1.31571	-2.5013	-1.20664	-1.52968	-1.26272	-1.02654	CD44	960	0001558 // regulation of cell growth // inferred from electronic annotation /// 0001658 // branching involved in ureteric bud morphogenesis // inferred from electronic annotation /// 0001955 // blood vessel maturation // inferred from electronic annotation /// 0002246 // wound healing involved in inflammatory response // inferred from electronic annotation /// 0006954 // inflammatory response // …	0005634 // nucleus // inferred from electronic annotation /// 0005886 // plasma membrane // inferred from direct assay /// 0005886 // plasma membrane // inferred from electronic annotation /// 0005887 // integral to plasma membrane // non-traceable author statement /// 0009897 // external side of plasma membrane // inferred from electronic annotation /// 0009986 // cell surface // inferred from d…	0004872 // receptor activity // inferred from electronic annotation /// 0005057 // receptor signaling protein activity // inferred from direct assay /// 0005057 // receptor signaling protein activity // inferred from electronic annotation /// 0005488 // binding // inferred from electronic annotation /// 0005515 // protein binding // inferred from physical interaction /// 0005515 // protein bindin…	chr11:35160822-35251573 (+) // 99.83 // p13
232270_at	0.00107145	3.84289e-05	3.77642	up	0.0377398	0.600317	1.36585	0.625744	0	0.595019	-0.400712	-1.41844	-0.980647	-1.81587	-1.91885	-1.43418	C9orf3	84909	0006508 // proteolysis // inferred from direct assay /// 0006508 // proteolysis // inferred from electronic annotation /// 0019370 // leukotriene biosynthetic process // inferred from electronic annotation	0005737 // cytoplasm // inferred from electronic annotation	0004177 // aminopeptidase activity // inferred from direct assay /// 0004177 // aminopeptidase activity // inferred from electronic annotation /// 0005488 // binding // inferred from electronic annotation /// 0008233 // peptidase activity // inferred from electronic annotation /// 0008237 // metallopeptidase activity // inferred from direct assay /// 0008237 // metallopeptidase activity // inferr…	chr9:97780968-97784650 (+) // 88.66 // q22.32
222468_at	0.000370407	4.7286e-06	3.76945	up	0.305402	0.955138	0.748673	0.877313	1.58428	1.50278	1.07464	-0.999872	-1.38788	-0.575707	-0.793924	-0.779935	KIAA0319L	79932		0016020 // membrane // inferred from electronic annotation /// 0016021 // integral to membrane // inferred from electronic annotation		chr1:35899090-35944687 (-) // 91.26 // p34.3
200811_at	0.00211454	0.000123218	3.76801	up	1.64134	0	-0.00267315	0.941635	0.469527	0.921063	1.51297	-1.76167	-1.11146	-1.24505	-0.599094	-0.934675	CIRBP	1153	0006950 // response to stress // inferred from electronic annotation /// 0009409 // response to cold // traceable author statement /// 0009409 // response to cold // inferred from electronic annotation /// 0009411 // response to UV // inferred from direct assay /// 0034063 // stress granule assembly // inferred from sequence or structural similarity /// 0034063 // stress granule assembly // infer…	0005634 // nucleus // inferred from direct assay /// 0005634 // nucleus // inferred from sequence or structural similarity /// 0005634 // nucleus // inferred from electronic annotation /// 0005654 // nucleoplasm // inferred from electronic annotation /// 0005737 // cytoplasm // inferred from direct assay /// 0005737 // cytoplasm // inferred from sequence or structural similarity /// 0005737 // cy…	0000166 // nucleotide binding // inferred from electronic annotation /// 0003676 // nucleic acid binding // inferred from electronic annotation /// 0003723 // RNA binding // inferred from electronic annotation /// 0003730 // mRNA 3'-UTR binding // inferred from direct assay /// 0005515 // protein binding // inferred from physical interaction /// 0030371 // translation repressor activity // inferr…	chr19:1269346-1273169 (+) // 90.7 // p13.3
209111_at	0.00339479	0.000261796	3.76406	up	0.839796	0.351436	1.1295	0.444403	2.20069	1.82485	1.83139	-0.635703	-0.683106	-0.766979	-0.368293	-0.948742	RNF5	6048	0044257 // cellular protein catabolic process // inferred from mutant phenotype /// 0070534 // protein K63-linked ubiquitination // inferred from direct assay /// 0070936 // protein K48-linked ubiquitination // inferred from direct assay /// 0071712 // ER-associated misfolded protein catabolic process // inferred from mutant phenotype	0005739 // mitochondrion // inferred from electronic annotation /// 0005783 // endoplasmic reticulum // inferred from electronic annotation /// 0005789 // endoplasmic reticulum membrane // inferred from electronic annotation /// 0016020 // membrane // inferred from electronic annotation /// 0016021 // integral to membrane // inferred from electronic annotation /// 0031966 // mitochondrial membran…	0004842 // ubiquitin-protein ligase activity // inferred from direct assay /// 0005515 // protein binding // inferred from physical interaction /// 0005515 // protein binding // inferred from electronic annotation /// 0008270 // zinc ion binding // inferred from electronic annotation /// 0008270 // zinc ion binding // traceable author statement /// 0016874 // ligase activity // inferred from elec…	chr6:32146284-32148569 (+) // 95.39 // p21.32 /// chr8:38457713-38458722 (-) // 91.05 // p11.22
206688_s_at	0.00421282	0.000378448	3.75411	up	0.504925	0.464275	0	-0.146765	0.681512	1.58933	1.951	-1.20626	-1.53722	-0.941033	-1.51576	-1.08839	CPSF4	10898	0006397 // mRNA processing // inferred from electronic annotation /// 0044419 // interspecies interaction between organisms // inferred from electronic annotation	0005634 // nucleus // inferred from electronic annotation	0003676 // nucleic acid binding // inferred from electronic annotation /// 0003723 // RNA binding // inferred from electronic annotation /// 0008270 // zinc ion binding // inferred from electronic annotation /// 0046872 // metal ion binding // inferred from electronic annotation	chr7:99036695-99054994 (+) // 97.73 // q22.1
228170_at	0.00203774	0.000115808	3.74884	up	2.10433	1.17324	1.26857	1.46947	1.54579	-0.0161915	1.83436	-1.79405	-2.12764	-0.148887	-0.848356	-0.702271	OLIG1	116448	0006350 // transcription // inferred from electronic annotation /// 0007275 // multicellular organismal development // inferred from electronic annotation /// 0045449 // regulation of transcription // inferred from electronic annotation /// 0048663 // neuron fate commitment // inferred from electronic annotation	0005634 // nucleus // inferred from electronic annotation	0003677 // DNA binding // inferred from electronic annotation /// 0030528 // transcription regulator activity // inferred from electronic annotation	chr21:34443305-34444719 (+) // 98.47 // q22.11
218085_at	0.000350922	4.19807e-06	3.72652	up	0.87693	0.135868	0	0.419544	-0.58207	-0.0926075	0.233286	-1.93086	-1.55114	-1.46359	-1.97627	-1.85946	CHMP5	51510	0001919 // regulation of receptor recycling // inferred from electronic annotation /// 0006810 // transport // inferred from electronic annotation /// 0007040 // lysosome organization // inferred from electronic annotation /// 0008333 // endosome to lysosome transport // inferred from electronic annotation /// 0015031 // protein transport // inferred from electronic annotation	0005634 // nucleus // inferred from electronic annotation /// 0005737 // cytoplasm // inferred from electronic annotation /// 0005768 // endosome // inferred from electronic annotation /// 0005829 // cytosol // inferred from electronic annotation /// 0010008 // endosome membrane // inferred from electronic annotation /// 0016020 // membrane // inferred from electronic annotation	0005515 // protein binding // inferred from physical interaction	chr9:33265047-33281510 (+) // 99.18 // p13.3 /// chrX:46583934-46585282 (-) // 93.74 // p11.23
211284_s_at	0.00239227	0.000149478	3.72014	up	0.450104	0.391136	0.071455	-0.459333	1.11445	0	1.59794	-1.73676	-1.39441	-1.52874	-1.71203	-0.843604	GRN	2896	0001835 // blastocyst hatching // inferred from electronic annotation /// 0007165 // signal transduction // non-traceable author statement /// 0007566 // embryo implantation // inferred from electronic annotation /// 0050679 // positive regulation of epithelial cell proliferation // inferred from electronic annotation	0005576 // extracellular region // inferred from electronic annotation /// 0005615 // extracellular space // inferred from electronic annotation /// 0005737 // cytoplasm // inferred from direct assay /// 0005739 // mitochondrion // inferred from electronic annotation /// 0043231 // intracellular membrane-bounded organelle // inferred from direct assay	0005125 // cytokine activity // inferred from electronic annotation /// 0008083 // growth factor activity // traceable author statement	chr17:42422488-42430470 (+) // 98.66 // q21.31
208248_x_at	0.00237745	0.000148164	3.71851	up	0.783488	0.404573	-0.20792	0	0.238299	0.245973	1.17511	-1.63521	-1.59028	-2.25089	-1.21554	-0.896338	APLP2	334	0007186 // G-protein coupled receptor protein signaling pathway // non-traceable author statement	0005634 // nucleus // inferred from direct assay /// 0005634 // nucleus // inferred from electronic annotation /// 0005886 // plasma membrane // inferred from electronic annotation /// 0016020 // membrane // inferred from electronic annotation /// 0016021 // integral to membrane // non-traceable author statement /// 0016021 // integral to membrane // inferred from electronic annotation	0003677 // DNA binding // non-traceable author statement /// 0003677 // DNA binding // inferred from electronic annotation /// 0004867 // serine-type endopeptidase inhibitor activity // inferred from electronic annotation /// 0005488 // binding // inferred from electronic annotation /// 0005515 // protein binding // inferred from physical interaction /// 0030414 // peptidase inhibitor activity //…	chr11:129939800-130014700 (+) // 96.99 // q24.3
202737_s_at	0.000954983	2.97318e-05	3.70644	up	0.822627	0.772198	1.22802	1.10026	1.78289	1.37159	1.89054	-1.08782	-0.80071	-0.440172	0	-0.715666	LSM4	25804	0006397 // mRNA processing // inferred from electronic annotation /// 0008380 // RNA splicing // inferred from electronic annotation /// 0008380 // RNA splicing // traceable author statement	0005634 // nucleus // inferred from electronic annotation /// 0005688 // U6 snRNP // traceable author statement /// 0030529 // ribonucleoprotein complex // inferred from electronic annotation /// 0030532 // small nuclear ribonucleoprotein complex // traceable author statement	0003723 // RNA binding // inferred from electronic annotation /// 0005515 // protein binding // inferred from physical interaction	chr19:18417726-18433878 (-) // 98.06 // p13.11
225061_at	0.00520011	0.000534688	3.68748	up	1.60017	1.19474	1.60758	1.42207	0	0.789968	0.327301	-0.628505	-0.553282	-0.397842	-0.978411	-1.8967	DNAJA4	55466	0006457 // protein folding // inferred from electronic annotation /// 0009408 // response to heat // inferred from electronic annotation	0016020 // membrane // inferred from electronic annotation	0005524 // ATP binding // inferred from electronic annotation /// 0031072 // heat shock protein binding // inferred from electronic annotation /// 0046872 // metal ion binding // inferred from electronic annotation /// 0051082 // unfolded protein binding // inferred from electronic annotation	chr15:78571339-78574538 (+) // 96.0 // q25.1
206677_at	0.00103841	3.64324e-05	3.68393	up	0.531022	0.61212	0.110805	0.575755	1.04812	1.17047	0.88455	-1.47344	-1.22643	-1.69882	-1.07579	-0.705169	KRT31	3881	0008544 // epidermis development // traceable author statement	0005882 // intermediate filament // inferred from electronic annotation /// 0005882 // intermediate filament // traceable author statement	0005198 // structural molecule activity // inferred from electronic annotation /// 0005200 // structural constituent of cytoskeleton // traceable author statement /// 0005515 // protein binding // inferred from physical interaction	chr17:39549978-39553844 (-) // 98.39 // q21.2 /// chr17:39502699-39526014 (-) // 65.35 // q21.2
201030_x_at	0.0051287	0.000521757	3.66178	up	0.986861	0.214065	0.99885	0.622645	-0.685729	0	-0.763197	-2.07296	-1.40202	-1.03292	-1.458	-2.41577	LDHB	3945	0005975 // carbohydrate metabolic process // inferred from electronic annotation /// 0006089 // lactate metabolic process // inferred from electronic annotation /// 0006096 // glycolysis // inferred from electronic annotation /// 0008152 // metabolic process // inferred from electronic annotation /// 0019674 // NAD metabolic process // inferred from electronic annotation /// 0044262 // cellular c…	0005625 // soluble fraction // inferred from electronic annotation /// 0005737 // cytoplasm // traceable author statement /// 0005737 // cytoplasm // inferred from electronic annotation /// 0005739 // mitochondrion // inferred from electronic annotation	0003824 // catalytic activity // inferred from electronic annotation /// 0004457 // lactate dehydrogenase activity // inferred from electronic annotation /// 0004459 // L-lactate dehydrogenase activity // inferred from electronic annotation /// 0004459 // L-lactate dehydrogenase activity // traceable author statement /// 0005488 // binding // inferred from electronic annotation /// 0005515 // pro…	chr12:21788275-21810762 (-) // 99.92 // p12.1 /// chrX:75555041-75556309 (-) // 92.37 // q13.3
226565_at	0.000155747	9.67081e-07	3.6596	up	0.353057	0.799909	1.19934	1.26596	1.09503	1.30608	0.957223	-0.660841	-0.543705	-1.19858	-0.993071	-0.978947	TMEM99	147184		0016020 // membrane // inferred from electronic annotation /// 0016021 // integral to membrane // inferred from electronic annotation		chr17:38975393-38991336 (+) // 86.57 // q21.2
209234_at	0.00498331	0.000497033	3.6544	up	0.33405	0.224218	0	0.36844	0.707509	1.22154	0.492006	-0.867576	-1.28055	-1.77431	-2.16975	-0.86472	KIF1B	23095	0005975 // carbohydrate metabolic process // inferred from electronic annotation /// 0006098 // pentose-phosphate shunt // inferred from electronic annotation /// 0006739 // NADP metabolic process // inferred from electronic annotation /// 0006915 // apoptosis // inferred from electronic annotation /// 0007018 // microtubule-based movement // inferred from sequence or structural similarity /// 00…	0005625 // soluble fraction // inferred from electronic annotation /// 0005737 // cytoplasm // inferred from electronic annotation /// 0005739 // mitochondrion // inferred from electronic annotation /// 0005792 // microsome // inferred from electronic annotation /// 0005856 // cytoskeleton // inferred from electronic annotation /// 0005874 // microtubule // inferred from electronic annotation ///…	0000166 // nucleotide binding // inferred from electronic annotation /// 0003774 // motor activity // inferred from electronic annotation /// 0003777 // microtubule motor activity // inferred from sequence or structural similarity /// 0003777 // microtubule motor activity // inferred from electronic annotation /// 0004616 // phosphogluconate dehydrogenase (decarboxylating) activity // inferred fr…	chr1:10336419-10441655 (+) // 92.18 // p36.22
201911_s_at	0.00399839	0.000344976	3.6283	up	0.225725	0.497565	-0.701457	-1.74316	1.86313	1.16463	0.444476	0	-1.25462	-1.47282	-1.15221	-0.435533	FARP1	10160	0035023 // regulation of Rho protein signal transduction // inferred from electronic annotation	0005622 // intracellular // inferred from electronic annotation /// 0005737 // cytoplasm // inferred from electronic annotation /// 0005856 // cytoskeleton // inferred from electronic annotation /// 0005856 // cytoskeleton // traceable author statement /// 0019898 // extrinsic to membrane // inferred from electronic annotation	0005085 // guanyl-nucleotide exchange factor activity // inferred from electronic annotation /// 0005089 // Rho guanyl-nucleotide exchange factor activity // inferred from electronic annotation /// 0005089 // Rho guanyl-nucleotide exchange factor activity // traceable author statement /// 0005488 // binding // inferred from electronic annotation /// 0008092 // cytoskeletal protein binding // infe…	chr13:98865471-99100827 (+) // 99.27 // q32.2
231312_at	0.00319127	0.000236682	3.6208	up	0.911631	-0.496346	1.11464	1.04481	1.44765	1.14202	1.59584	-0.895384	-0.793859	-1.18762	-0.807184	-0.768748						chr2:219080815-219081242 (-) // 99.77 // q35
219764_at	0.0182414	0.00373066	3.60806	up	1.59471	0.74015	1.88191	1.12383	-0.239429	0.107652	0.937312	-0.290282	-1.75903	-1.04246	-1.77425	0	FZD10	11211	0007165 // signal transduction // inferred from electronic annotation /// 0007166 // cell surface receptor linked signaling pathway // inferred from electronic annotation /// 0007186 // G-protein coupled receptor protein signaling pathway // inferred from electronic annotation /// 0007275 // multicellular organismal development // inferred from electronic annotation /// 0016055 // Wnt receptor si…	0005737 // cytoplasm // inferred from direct assay /// 0005887 // integral to plasma membrane // traceable author statement /// 0009986 // cell surface // inferred from direct assay /// 0016020 // membrane // inferred from electronic annotation /// 0016021 // integral to membrane // inferred from electronic annotation	0004871 // signal transducer activity // inferred from electronic annotation /// 0004872 // receptor activity // inferred from electronic annotation /// 0004888 // transmembrane receptor activity // inferred from electronic annotation /// 0004930 // G-protein coupled receptor activity // inferred from electronic annotation /// 0005515 // protein binding // inferred from physical interaction /// 0…	chr12:130647470-130650273 (+) // 96.94 // q24.33
221011_s_at	0.00786932	0.00102817	3.60391	up	1.89615	0.0581884	-0.668925	-0.157023	0	0.341617	1.32741	-1.46696	-1.41184	-2.12077	-1.30925	-0.940821	LBH	81606	0006350 // transcription // inferred from electronic annotation /// 0006357 // regulation of transcription from RNA polymerase II promoter // inferred from electronic annotation /// 0007275 // multicellular organismal development // inferred from electronic annotation /// 0045449 // regulation of transcription // inferred from electronic annotation	0005634 // nucleus // inferred from electronic annotation /// 0005737 // cytoplasm // inferred from electronic annotation	0016563 // transcription activator activity // inferred from electronic annotation	chr2:30454396-30482889 (+) // 97.87 // p23.1
229770_at	0.0188557	0.00393244	3.6013	up	1.11966	0.210752	0.938215	0.752157	0.82149	0.278375	1.00669	0	-0.66558	-1.45388	-1.98582	-1.47491	GLT1D1	144423	0009058 // biosynthetic process // inferred from electronic annotation	0005576 // extracellular region // inferred from electronic annotation	0016740 // transferase activity // inferred from electronic annotation /// 0016757 // transferase activity, transferring glycosyl groups // inferred from electronic annotation	chr12:129468994-129469507 (+) // 92.27 // q24.33
219920_s_at	0.00239821	0.00015026	3.59977	up	0.741852	0	0.484849	0.331137	1.28956	0.916635	1.23472	-0.608761	-0.799287	-1.44717	-1.17927	-0.744003	GMPPB	29925	0006488 // dolichol-linked oligosaccharide biosynthetic process // not recorded /// 0007155 // cell adhesion // inferred from electronic annotation /// 0007157 // heterophilic cell-cell adhesion // inferred from sequence or structural similarity /// 0009058 // biosynthetic process // inferred from electronic annotation	0016020 // membrane // inferred from electronic annotation /// 0016021 // integral to membrane // inferred from electronic annotation	0000166 // nucleotide binding // inferred from electronic annotation /// 0004475 // mannose-1-phosphate guanylyltransferase activity // inferred from electronic annotation /// 0005515 // protein binding // inferred from electronic annotation /// 0005525 // GTP binding // inferred from electronic annotation /// 0016740 // transferase activity // inferred from electronic annotation /// 0016779 // n…	chr3:49758931-49761384 (-) // 98.55 // p21.31
204587_at	0.000232892	2.02251e-06	3.5962	up	0.111781	0.528382	0.0171223	0.126102	-0.0487347	0	-0.0795364	-1.97117	-2.07625	-1.64557	-1.46057	-1.61087	SLC25A14	9016	0006810 // transport // traceable author statement /// 0006810 // transport // inferred from electronic annotation /// 0006839 // mitochondrial transport // inferred from electronic annotation /// 0009060 // aerobic respiration // traceable author statement /// 0055085 // transmembrane transport // inferred from electronic annotation	0005739 // mitochondrion // inferred from electronic annotation /// 0005739 // mitochondrion // traceable author statement /// 0005743 // mitochondrial inner membrane // inferred from electronic annotation /// 0005887 // integral to plasma membrane // traceable author statement /// 0016020 // membrane // inferred from electronic annotation /// 0016021 // integral to membrane // inferred from elec…	0005488 // binding // inferred from electronic annotation	chrX:129474046-129507335 (+) // 99.44 // q26.1
206382_s_at	0.0072018	0.000892713	3.58131	up	-0.333935	-3.27373	3.96525	2.78959	0	1.5918	-2.82197	1.41923	1.64899	1.42487	-0.940638	-2.77737	BDNF	627	0001657 // ureteric bud development // inferred from electronic annotation /// 0006916 // anti-apoptosis // inferred from electronic annotation /// 0007399 // nervous system development // traceable author statement /// 0007406 // negative regulation of neuroblast proliferation // inferred from electronic annotation /// 0007411 // axon guidance // inferred from electronic annotation /// 0007412 /…	0005576 // extracellular region // inferred from electronic annotation /// 0016023 // cytoplasmic membrane-bounded vesicle // inferred from electronic annotation	0005102 // receptor binding // inferred from electronic annotation /// 0005515 // protein binding // inferred from physical interaction /// 0005515 // protein binding // inferred from electronic annotation /// 0008083 // growth factor activity // inferred from electronic annotation /// 0008083 // growth factor activity // traceable author statement	chr11:27679062-27721976 (-) // 96.63 // p14.1
223136_at	0.000176779	1.17487e-06	3.58015	up	0.521544	0.0596085	0.716082	0	-0.35304	-0.0862665	0.423468	-1.80524	-1.4851	-1.78797	-1.82607	-1.38042	AIG1	51390		0016020 // membrane // inferred from electronic annotation /// 0016021 // integral to membrane // inferred from electronic annotation		chr6:143382081-143661441 (+) // 96.09 // q24.2
1554062_at	0.0244743	0.00583854	3.57405	up	1.43431	0.744083	0	0.730595	0.339565	-0.260044	-0.232476	-2.632	-1.42048	-1.92171	-0.927068	-0.317957	XG	7499		0016020 // membrane // non-traceable author statement /// 0016020 // membrane // inferred from electronic annotation /// 0016021 // integral to membrane // inferred from electronic annotation		chrX:2670114-2733966 (+) // 97.29 // p22.33
212671_s_at	0.0164985	0.00322519	3.56791	up	1.6502	1.06278	-0.509295	1.52262	1.30618	0.556334	2.19149	-1.05721	-0.818006	-1.67671	-0.38986	0.323756	HLA-DQA1 /// HLA-DQA2	3117///3118	0002504 // antigen processing and presentation of peptide or polysaccharide antigen via MHC class II // inferred from electronic annotation /// 0006955 // immune response // non-traceable author statement /// 0006955 // immune response // inferred from electronic annotation /// 0019882 // antigen processing and presentation // inferred from electronic annotation	0005764 // lysosome // inferred from electronic annotation /// 0005765 // lysosomal membrane // inferred from electronic annotation /// 0005768 // endosome // inferred from electronic annotation /// 0005783 // endoplasmic reticulum // inferred from electronic annotation /// 0005789 // endoplasmic reticulum membrane // inferred from electronic annotation /// 0005794 // Golgi apparatus // inferred …	0032395 // MHC class II receptor activity // non-traceable author statement /// 0032395 // MHC class II receptor activity // traceable author statement	chr6:32605133-32611457 (+) // 95.34 // p21.32
208972_s_at	0.004166	0.00037011	3.56638	up	0	0.780371	1.49171	0.931546	2.20116	1.70014	1.17162	-0.198403	-0.541435	-0.395186	-0.630259	-1.49519	ATP5G1	516	0006810 // transport // inferred from electronic annotation /// 0006811 // ion transport // inferred from electronic annotation /// 0007568 // aging // inferred from electronic annotation /// 0015986 // ATP synthesis coupled proton transport // inferred from electronic annotation /// 0015992 // proton transport // inferred from electronic annotation /// 0045471 // response to ethanol // inferred …	0005739 // mitochondrion // inferred from direct assay /// 0005739 // mitochondrion // inferred from electronic annotation /// 0005743 // mitochondrial inner membrane // not recorded /// 0005743 // mitochondrial inner membrane // non-traceable author statement /// 0005753 // mitochondrial proton-transporting ATP synthase complex // traceable author statement /// 0016020 // membrane // inferred fr…	0005215 // transporter activity // non-traceable author statement /// 0008289 // lipid binding // inferred from electronic annotation /// 0015078 // hydrogen ion transmembrane transporter activity // inferred from electronic annotation /// 0046933 // hydrogen ion transporting ATP synthase activity, rotational mechanism // inferred from electronic annotation	chr17:46970157-46973233 (+) // 96.75 // q21.32
231456_at	0.0228458	0.00528036	3.56237	up	-2.92339	1.09136	1.82808	1.84177	0.303673	0.744694	0	-0.0753503	0.330339	0.350507	-0.842037	-3.03678						chr12:7340666-7341128 (-) // 88.54 // p13.31
1553575_at	0.00228706	0.00014027	3.55594	up	1.27742	0	0.157482	0.361075	-0.534372	0.350593	-0.265115	-2.24781	-1.58046	-1.13904	-1.25219	-1.96944	ND6	4541	0006120 // mitochondrial electron transport, NADH to ubiquinone // non-traceable author statement /// 0006810 // transport // inferred from electronic annotation /// 0022900 // electron transport chain // inferred from electronic annotation /// 0042542 // response to hydrogen peroxide // inferred from electronic annotation /// 0055114 // oxidation reduction // inferred from electronic annotation	0005739 // mitochondrion // inferred from electronic annotation /// 0005747 // mitochondrial respiratory chain complex I // non-traceable author statement /// 0016020 // membrane // inferred from electronic annotation /// 0016021 // integral to membrane // inferred from electronic annotation /// 0031966 // mitochondrial membrane // inferred from electronic annotation /// 0070469 // respiratory ch…	0008137 // NADH dehydrogenase (ubiquinone) activity // non-traceable author statement /// 0008137 // NADH dehydrogenase (ubiquinone) activity // inferred from electronic annotation /// 0016491 // oxidoreductase activity // inferred from electronic annotation	chr5:134259812-134260336 (+) // 94.86 // q31.1 /// chr5:99382157-99382676 (+) // 90.29 // q21.1 /// chrM:14149-14674 (-) // 99.62 //
212588_at	0.0468419	0.0148458	3.5553	up	2.51801	2.11306	0	0.931238	-0.263329	-0.906971	1.30081	-0.695105	-0.306582	-2.15015	-1.7653	-0.166412	PTPRC	5788	0000187 // activation of MAPK activity // inferred from electronic annotation /// 0001915 // negative regulation of T cell mediated cytotoxicity // inferred from sequence or structural similarity /// 0001916 // positive regulation of T cell mediated cytotoxicity // inferred from electronic annotation /// 0001960 // negative regulation of cytokine-mediated signaling pathway // inferred from sequen…	0005886 // plasma membrane // not recorded /// 0005886 // plasma membrane // inferred from electronic annotation /// 0005887 // integral to plasma membrane // inferred from sequence or structural similarity /// 0005887 // integral to plasma membrane // inferred from electronic annotation /// 0005887 // integral to plasma membrane // traceable author statement /// 0005925 // focal adhesion // infe…	0004721 // phosphoprotein phosphatase activity // inferred from electronic annotation /// 0004725 // protein tyrosine phosphatase activity // not recorded /// 0004725 // protein tyrosine phosphatase activity // inferred from direct assay /// 0004725 // protein tyrosine phosphatase activity // inferred from electronic annotation /// 0004872 // receptor activity // inferred from electronic annotati…	chr1:198608224-198726603 (+) // 97.09 // q31.3
215193_x_at	0.01749	0.00350864	3.54747	up	1.66579	1.6622	-0.208342	-0.0933552	2.23466	1.60039	2.47012	-0.602803	-0.418004	-1.37345	-0.0743589	0	HLA-DRB1 /// HLA-DRB3 /// HLA-DRB4	3123///3125///3126	0002504 // antigen processing and presentation of peptide or polysaccharide antigen via MHC class II // inferred from electronic annotation /// 0006955 // immune response // inferred from electronic annotation /// 0006955 // immune response // non-traceable author statement /// 0006955 // immune response // traceable author statement /// 0007165 // signal transduction // non-traceable author stat…	0005764 // lysosome // inferred from electronic annotation /// 0005765 // lysosomal membrane // inferred from direct assay /// 0005765 // lysosomal membrane // inferred from electronic annotation /// 0005768 // endosome // inferred from electronic annotation /// 0005783 // endoplasmic reticulum // inferred from electronic annotation /// 0005789 // endoplasmic reticulum membrane // inferred from e…	0032395 // MHC class II receptor activity // non-traceable author statement /// 0032395 // MHC class II receptor activity // traceable author statement	chr6:32521151-32557582 (-) // 92.52 // p21.32
209478_at	0.00142544	6.22045e-05	3.54343	up	-0.549173	0.395298	0.284302	0.766005	1.79082	0.691061	1.0519	-1.3026	-0.52298	-0.587367	0	-0.831308	STRA13	201254	0006281 // DNA repair // inferred from electronic annotation /// 0006974 // response to DNA damage stimulus // inferred from electronic annotation	0000775 // chromosome, centromeric region // inferred from electronic annotation /// 0005634 // nucleus // inferred from electronic annotation /// 0043240 // Fanconi anaemia nuclear complex // inferred from direct assay	0003677 // DNA binding // inferred from direct assay /// 0003677 // DNA binding // inferred from electronic annotation /// 0005515 // protein binding // inferred from physical interaction	chr17:79976579-79980740 (-) // 97.32 // q25.3
203339_at	0.0134476	0.00235493	3.54272	up	0.976377	0.401643	0.44174	0.423781	0.571044	0.949791	0	-0.709697	-0.80501	-1.19767	-1.26332	-2.45976	SLC25A12	8604	0006810 // transport // inferred from electronic annotation /// 0015810 // aspartate transport // inferred from direct assay /// 0015813 // L-glutamate transport // inferred from direct assay /// 0043490 // malate-aspartate shuttle // inferred from direct assay /// 0043490 // malate-aspartate shuttle // inferred from electronic annotation /// 0051592 // response to calcium ion // inferred from di…	0005739 // mitochondrion // inferred from direct assay /// 0005739 // mitochondrion // inferred from electronic annotation /// 0005743 // mitochondrial inner membrane // inferred from electronic annotation /// 0016020 // membrane // inferred from electronic annotation /// 0016021 // integral to membrane // non-traceable author statement /// 0016021 // integral to membrane // inferred from electro…	0005215 // transporter activity // inferred from electronic annotation /// 0005313 // L-glutamate transmembrane transporter activity // inferred from direct assay /// 0005488 // binding // inferred from electronic annotation /// 0005509 // calcium ion binding // inferred from direct assay /// 0005509 // calcium ion binding // inferred from electronic annotation /// 0005515 // protein binding // i…	chr2:172640879-172750754 (-) // 99.4 // q31.1
201572_x_at	0.000189433	1.37365e-06	3.54191	up	0.94846	0.458382	-0.226602	0	0.344626	0.118297	0.216562	-1.70152	-1.77034	-1.53651	-1.42764	-1.35826	DCTD	1635	0006220 // pyrimidine nucleotide metabolic process // traceable author statement /// 0009165 // nucleotide biosynthetic process // inferred from electronic annotation		0003824 // catalytic activity // inferred from electronic annotation /// 0004132 // dCMP deaminase activity // inferred from electronic annotation /// 0004132 // dCMP deaminase activity // traceable author statement /// 0008270 // zinc ion binding // inferred from electronic annotation /// 0016787 // hydrolase activity // inferred from electronic annotation /// 0016810 // hydrolase activity, acti…	chr4:183811257-183836721 (-) // 99.84 // q35.1
218368_s_at	0.00136251	5.70777e-05	3.53413	up	1.52402	2.20156	2.10626	0.706476	1.63072	0.932197	1.926	-1.54406	-0.080513	-0.801295	-0.10233	0	TNFRSF12A	51330	0001525 // angiogenesis // inferred from electronic annotation /// 0006915 // apoptosis // inferred from electronic annotation /// 0006928 // cellular component movement // traceable author statement /// 0006931 // substrate-dependent cell migration, cell attachment to substrate // inferred from electronic annotation /// 0007155 // cell adhesion // inferred from electronic annotation /// 0007275 …	0001726 // ruffle // inferred from electronic annotation /// 0005886 // plasma membrane // inferred from electronic annotation /// 0009986 // cell surface // inferred from electronic annotation /// 0016020 // membrane // inferred from electronic annotation /// 0016021 // integral to membrane // inferred from electronic annotation	0004872 // receptor activity // inferred from electronic annotation /// 0005515 // protein binding // inferred from electronic annotation	chr16:3070359-3072381 (+) // 96.69 // p13.3
218385_at	0.00550956	0.000587559	3.53075	up	1.24531	0.152802	0.462317	0	2.01872	1.84816	1.17145	-0.987932	-0.726161	-0.626501	-0.612059	-1.21952	MRPS18A	55168	0006412 // translation // non-traceable author statement /// 0006412 // translation // inferred from electronic annotation	0005622 // intracellular // inferred from electronic annotation /// 0005739 // mitochondrion // inferred from electronic annotation /// 0005763 // mitochondrial small ribosomal subunit // inferred from direct assay /// 0005840 // ribosome // inferred from electronic annotation /// 0030529 // ribonucleoprotein complex // inferred from electronic annotation	0003735 // structural constituent of ribosome // non-traceable author statement /// 0003735 // structural constituent of ribosome // inferred from electronic annotation	chr6:43639041-43655528 (-) // 97.52 // p21.1
210088_x_at	0.000580133	1.14893e-05	3.52839	up	1.52711	1.77396	1.25216	1.21815	0.872898	1.04453	2.09469	-0.680062	-0.669787	0	-0.0933065	-0.663682	MYL4	4635	0002026 // regulation of the force of heart contraction // inferred from mutant phenotype /// 0007517 // muscle organ development // non-traceable author statement /// 0032781 // positive regulation of ATPase activity // inferred from mutant phenotype /// 0060048 // cardiac muscle contraction // inferred from mutant phenotype	0005859 // muscle myosin complex // non-traceable author statement /// 0016459 // myosin complex // inferred from electronic annotation /// 0031672 // A band // inferred from mutant phenotype	0003774 // motor activity // inferred from electronic annotation /// 0003785 // actin monomer binding // inferred from direct assay /// 0005509 // calcium ion binding // inferred from electronic annotation /// 0008307 // structural constituent of muscle // non-traceable author statement /// 0032038 // myosin II heavy chain binding // non-traceable author statement /// 0051015 // actin filament bi…	chr17:45286734-45301045 (+) // 93.42 // q21.32
236029_at	0.000247041	2.31409e-06	3.52838	up	1.41547	1.81677	0.388081	0.40114	-0.165207	-0.191716	-0.126919	-0.21959	-0.776026	-0.405779	-0.419399	0	FAT3	120114	0007155 // cell adhesion // inferred from electronic annotation /// 0007156 // homophilic cell adhesion // inferred from electronic annotation /// 0007275 // multicellular organismal development // inferred from electronic annotation	0005886 // plasma membrane // inferred from electronic annotation /// 0016020 // membrane // inferred from electronic annotation /// 0016021 // integral to membrane // inferred from electronic annotation	0005509 // calcium ion binding // inferred from electronic annotation	chr11:92628898-92629633 (+) // 80.98 // q14.3
212573_at	0.000189433	1.37047e-06	3.52626	up	0.641714	0.678937	0.828012	0.847096	-0.0067997	0.765882	0	-1.09203	-1.33035	-1.54013	-1.46546	-0.9807	ENDOD1	23052		0005576 // extracellular region // inferred from electronic annotation	0003676 // nucleic acid binding // inferred from electronic annotation /// 0004518 // nuclease activity // inferred from electronic annotation /// 0004519 // endonuclease activity // inferred from electronic annotation /// 0016787 // hydrolase activity // inferred from electronic annotation /// 0046872 // metal ion binding // inferred from electronic annotation	chr11:94823022-94865809 (+) // 92.6 // q21
201771_at	0.00285538	0.000198748	3.50545	up	0.861559	0.42289	0.901296	0.510781	1.95201	1.60914	1.93165	-0.760885	-0.792762	-0.599633	-0.379357	-0.665852	SCAMP3	10067	0006810 // transport // inferred from electronic annotation /// 0006892 // post-Golgi vesicle-mediated transport // traceable author statement /// 0006897 // endocytosis // inferred from electronic annotation /// 0015031 // protein transport // inferred from electronic annotation /// 0032526 // response to retinoic acid // inferred from electronic annotation /// 0042221 // response to chemical st…	0000139 // Golgi membrane // inferred from electronic annotation /// 0016020 // membrane // inferred from electronic annotation /// 0016021 // integral to membrane // inferred from electronic annotation	0019904 // protein domain specific binding // inferred from electronic annotation	chr1:155225770-155232038 (-) // 99.72 // q22
205633_s_at	0.00324397	0.000243685	3.50446	up	0.989558	0.721923	0.967279	0.9424	1.72662	1.55575	1.24166	-0.117444	-0.135448	-1.16669	-0.738115	-1.07026	ALAS1	211	0006783 // heme biosynthetic process // inferred from electronic annotation /// 0006783 // heme biosynthetic process // traceable author statement /// 0008152 // metabolic process // inferred from electronic annotation /// 0009058 // biosynthetic process // inferred from electronic annotation /// 0033014 // tetrapyrrole biosynthetic process // inferred from electronic annotation	0005739 // mitochondrion // inferred from electronic annotation /// 0005759 // mitochondrial matrix // inferred from electronic annotation	0003824 // catalytic activity // inferred from electronic annotation /// 0003870 // 5-aminolevulinate synthase activity // inferred from electronic annotation /// 0008415 // acyltransferase activity // inferred from electronic annotation /// 0016740 // transferase activity // inferred from electronic annotation /// 0016769 // transferase activity, transferring nitrogenous groups // inferred from …	chr3:52232227-52248343 (+) // 99.95 // p21.2
214230_at	0.00311568	0.000227058	3.50163	up	0.843544	1.18649	-0.285142	0	0.296488	0.185434	0.998169	-1.77413	-1.01771	-0.804912	-0.960014	-1.79251	CDC42	998	0007088 // regulation of mitosis // inferred from electronic annotation /// 0007097 // nuclear migration // inferred from electronic annotation /// 0007163 // establishment or maintenance of cell polarity // traceable author statement /// 0007264 // small GTPase mediated signal transduction // inferred from electronic annotation /// 0030036 // actin cytoskeleton organization // inferred from dire…	0000139 // Golgi membrane // inferred from electronic annotation /// 0005622 // intracellular // inferred from electronic annotation /// 0005737 // cytoplasm // inferred from direct assay /// 0005829 // cytosol // not recorded /// 0005886 // plasma membrane // inferred from direct assay /// 0005886 // plasma membrane // inferred from electronic annotation /// 0016020 // membrane // inferred from …	0000166 // nucleotide binding // inferred from electronic annotation /// 0003924 // GTPase activity // traceable author statement /// 0003924 // GTPase activity // inferred from electronic annotation /// 0005515 // protein binding // inferred from physical interaction /// 0005515 // protein binding // inferred from electronic annotation /// 0005525 // GTP binding // inferred from electronic annot…	chr1:22416874-22417295 (+) // 86.56 // p36.12
214023_x_at	0.00862334	0.00118253	3.49564	up	1.82847	-0.0776987	0.0683269	0	0.895369	1.34361	1.98977	-0.56507	-1.12909	-1.24862	-0.918047	-0.847061	TUBB2B	347733	0001764 // neuron migration // inferred from mutant phenotype /// 0007017 // microtubule-based process // inferred from electronic annotation /// 0007018 // microtubule-based movement // inferred from electronic annotation /// 0007067 // mitosis // inferred from electronic annotation /// 0030182 // neuron differentiation // inferred from electronic annotation /// 0051258 // protein polymerization…	0005874 // microtubule // inferred from electronic annotation /// 0043234 // protein complex // inferred from electronic annotation	0000166 // nucleotide binding // inferred from electronic annotation /// 0003924 // GTPase activity // inferred from electronic annotation /// 0005198 // structural molecule activity // inferred from electronic annotation /// 0005525 // GTP binding // inferred from electronic annotation /// 0042277 // peptide binding // inferred from electronic annotation	chr6:3224510-3225537 (-) // 97.79 // p25.2 /// chr6:3154100-3154649 (-) // 52.06 // p25.2
212681_at	0.0178695	0.00362484	3.49508	up	1.63419	1.26865	0	0.587811	-0.312895	-0.338198	1.02482	-2.22853	-1.90343	-0.714357	-1.02118	-0.398863	EPB41L3	23136	0030866 // cortical actin cytoskeleton organization // inferred from electronic annotation	0005737 // cytoplasm // inferred from electronic annotation /// 0005856 // cytoskeleton // inferred from electronic annotation /// 0005886 // plasma membrane // non-traceable author statement /// 0005911 // cell-cell junction // inferred from direct assay /// 0019898 // extrinsic to membrane // inferred from electronic annotation /// 0033270 // paranode region of axon // inferred from electronic …	0003779 // actin binding // inferred from electronic annotation /// 0005198 // structural molecule activity // inferred from electronic annotation /// 0005488 // binding // inferred from electronic annotation /// 0005515 // protein binding // inferred from physical interaction /// 0008092 // cytoskeletal protein binding // inferred from electronic annotation	chr18:5392387-5543986 (-) // 97.1 // p11.31
200046_at	0.000313872	3.58168e-06	3.49454	up	0.0215101	0	0.426848	0.213714	0.793489	0.892958	0.969951	-1.2102	-1.37936	-1.63183	-1.24332	-1.19048	DAD1	1603	0001824 // blastocyst development // inferred from electronic annotation /// 0006915 // apoptosis // inferred from electronic annotation /// 0006916 // anti-apoptosis // inferred from electronic annotation /// 0006916 // anti-apoptosis // traceable author statement /// 0007584 // response to nutrient // inferred from electronic annotation /// 0018279 // protein N-linked glycosylation via asparagi…	0008250 // oligosaccharyltransferase complex // traceable author statement /// 0016020 // membrane // inferred from electronic annotation /// 0016021 // integral to membrane // inferred from electronic annotation	0004579 // dolichyl-diphosphooligosaccharide-protein glycotransferase activity // inferred by curator /// 0004579 // dolichyl-diphosphooligosaccharide-protein glycotransferase activity // inferred from electronic annotation /// 0016740 // transferase activity // inferred from electronic annotation	chr14:23033806-23058129 (-) // 97.28 // q11.2
229580_at	0.0362211	0.0102421	3.48148	up	1.37872	-0.338332	0.0943184	0.663475	-0.813587	-0.630717	1.62043	-1.64693	-0.999006	-1.57772	-1.77021	0						chr3:140295519-140296236 (+) // 96.89 // q23
226769_at	0.0360982	0.0101758	3.47747	up	1.07945	-0.157795	-0.69335	0.0342627	0.665361	0.609123	0.796122	-1.02035	-1.2877	-2.53182	-2.32731	-0.156456	FIBIN	387758		0005576 // extracellular region // inferred from electronic annotation /// 0005794 // Golgi apparatus // inferred from electronic annotation		chr11:27015655-27018137 (+) // 96.34 // p14.2
38710_at	0.0004132	5.63374e-06	3.47631	up	0.69598	-0.104235	0.849396	1.01142	1.00854	0.848694	1.22965	-1.04006	-1.37129	-1.05027	-0.569979	-0.999444	OTUB1	55611	0071108 // protein K48-linked deubiquitination // inferred from direct assay	0005737 // cytoplasm // inferred from electronic annotation	0004843 // ubiquitin-specific protease activity // inferred from direct assay /// 0005515 // protein binding // inferred from physical interaction /// 0008233 // peptidase activity // inferred from electronic annotation /// 0008234 // cysteine-type peptidase activity // inferred from electronic annotation /// 0016787 // hydrolase activity // inferred from electronic annotation /// 0019784 // NEDD…	chr11:63753917-63765883 (+) // 88.3 // q13.1
227061_at	0.0391602	0.0114609	3.47219	up	1.07858	0.201104	0	0.0553026	-2.22801	-3.15063	0.0774927	-2.95959	-1.96018	-4.53114	-2.19137	-0.388495	LOC100506621	100506621				chr3:112315643-112316945 (-) // 88.88 // q13.2
204228_at	0.000176779	1.17277e-06	3.46966	up	0.371747	0.207092	-0.100414	0	0.157563	0.237308	0.962746	-1.86908	-1.5586	-1.26959	-1.9826	-1.43273	PPIH	10465	0000398 // nuclear mRNA splicing, via spliceosome // inferred by curator /// 0006397 // mRNA processing // inferred from electronic annotation /// 0006457 // protein folding // inferred from electronic annotation /// 0006457 // protein folding // traceable author statement /// 0006461 // protein complex assembly // traceable author statement /// 0008380 // RNA splicing // inferred from electronic…	0005634 // nucleus // inferred from electronic annotation /// 0005681 // spliceosomal complex // inferred by curator /// 0005681 // spliceosomal complex // inferred from electronic annotation /// 0005737 // cytoplasm // inferred from direct assay /// 0005737 // cytoplasm // inferred from electronic annotation /// 0016607 // nuclear speck // inferred from direct assay /// 0016607 // nuclear speck …	0003755 // peptidyl-prolyl cis-trans isomerase activity // inferred from direct assay /// 0003755 // peptidyl-prolyl cis-trans isomerase activity // inferred from electronic annotation /// 0005515 // protein binding // inferred from physical interaction /// 0016018 // cyclosporin A binding // traceable author statement /// 0016853 // isomerase activity // inferred from electronic annotation /// 0…	chr1:43124104-43142428 (+) // 96.11 // p34.2
221702_s_at	3.71106e-06	5.59844e-10	3.46928	up	0.490204	0.184577	0.336757	0.230202	0.227439	0.309898	-0.0318298	-1.46193	-1.70473	-1.4757	-1.61921	-1.46358	TM2D3	80213		0016020 // membrane // inferred from electronic annotation /// 0016021 // integral to membrane // inferred from electronic annotation		chr15:102182170-102192569 (-) // 90.77 // q26.3
1555462_at	0.0160881	0.00310376	3.46915	up	-0.0819135	1.1569	1.72954	1.84055	0	-0.175091	-0.665019	0.356154	0.0307479	-1.04365	0.0833035	-2.99899	PPP1R1C	151242	0007165 // signal transduction // inferred from electronic annotation	0005737 // cytoplasm // inferred from electronic annotation	0004864 // phosphoprotein phosphatase inhibitor activity // inferred from electronic annotation	chr2:182850603-182994740 (+) // 92.18 // q31.3
208306_x_at	0.00412698	0.000365045	3.46905	up	1.27806	0.914956	-0.00316238	0	1.55885	1.41215	1.86927	-0.895597	-0.677847	-1.21478	-0.724294	-0.438655	HLA-DRB1	3123	0002504 // antigen processing and presentation of peptide or polysaccharide antigen via MHC class II // inferred from electronic annotation /// 0006955 // immune response // inferred from electronic annotation /// 0006955 // immune response // non-traceable author statement /// 0006955 // immune response // traceable author statement /// 0007165 // signal transduction // non-traceable author stat…	0005764 // lysosome // inferred from electronic annotation /// 0005765 // lysosomal membrane // inferred from direct assay /// 0005765 // lysosomal membrane // inferred from electronic annotation /// 0005768 // endosome // inferred from electronic annotation /// 0005783 // endoplasmic reticulum // inferred from electronic annotation /// 0005789 // endoplasmic reticulum membrane // inferred from e…	0032395 // MHC class II receptor activity // non-traceable author statement /// 0032395 // MHC class II receptor activity // traceable author statement	chr6:32547991-32557577 (-) // 69.27 // p21.32
217827_s_at	0.0006023	1.2367e-05	3.46747	up	0.315946	0.296285	0	0.157419	1.28126	0.721915	0.947846	-1.43299	-1.22087	-1.43998	-1.01701	-1.20093	SPG21	51324	0008219 // cell death // inferred from electronic annotation /// 0050851 // antigen receptor-mediated signaling pathway // inferred by curator	0005737 // cytoplasm // inferred from electronic annotation /// 0005768 // endosome // inferred from electronic annotation /// 0005794 // Golgi apparatus // inferred from electronic annotation /// 0005829 // cytosol // inferred from direct assay /// 0005829 // cytosol // inferred from electronic annotation /// 0010008 // endosome membrane // inferred from electronic annotation /// 0016020 // memb…	0042609 // CD4 receptor binding // inferred from physical interaction	chr15:65255363-65282154 (-) // 96.62 // q22.31
201387_s_at	0.00152816	6.9142e-05	3.46354	up	0.69771	1.5402	0.717043	1.03368	0.804858	0.249413	1.33655	-0.707262	-1.60573	-0.727486	-0.459791	-0.904227	UCHL1	7345	0006511 // ubiquitin-dependent protein catabolic process // inferred from electronic annotation /// 0016579 // protein deubiquitination // inferred from direct assay /// 0043407 // negative regulation of MAP kinase activity // inferred from direct assay	0005622 // intracellular // inferred from electronic annotation /// 0005737 // cytoplasm // inferred from direct assay /// 0005737 // cytoplasm // inferred from sequence or structural similarity /// 0005737 // cytoplasm // traceable author statement /// 0005737 // cytoplasm // inferred from electronic annotation /// 0005886 // plasma membrane // inferred from direct assay	0004197 // cysteine-type endopeptidase activity // inferred from direct assay /// 0004221 // ubiquitin thiolesterase activity // traceable author statement /// 0004221 // ubiquitin thiolesterase activity // inferred from electronic annotation /// 0005515 // protein binding // inferred from physical interaction /// 0008233 // peptidase activity // inferred from electronic annotation /// 0008234 //…	chr4:41259129-41270441 (+) // 96.06 // p13
212012_at	0.00352964	0.000278035	3.45772	up	0.853906	0.696757	0.000199318	0	-0.226713	-0.391993	0.525808	-1.31604	-1.71698	-2.14199	-1.9179	-0.814793	PXDN	7837	0006955 // immune response // non-traceable author statement /// 0006979 // response to oxidative stress // inferred from electronic annotation /// 0030198 // extracellular matrix organization // inferred from direct assay /// 0030198 // extracellular matrix organization // inferred from electronic annotation /// 0042744 // hydrogen peroxide catabolic process // inferred from direct assay /// 004…	0005576 // extracellular region // inferred from electronic annotation /// 0005578 // proteinaceous extracellular matrix // inferred from electronic annotation /// 0005615 // extracellular space // inferred from direct assay /// 0005783 // endoplasmic reticulum // inferred from direct assay /// 0031012 // extracellular matrix // inferred from direct assay /// 0031012 // extracellular matrix // in…	0004601 // peroxidase activity // inferred from direct assay /// 0004601 // peroxidase activity // inferred from electronic annotation /// 0005152 // interleukin-1 receptor antagonist activity // non-traceable author statement /// 0005201 // extracellular matrix structural constituent // inferred from direct assay /// 0005515 // protein binding // inferred from electronic annotation /// 0016491 /…	chr2:1635658-1748278 (-) // 97.41 // p25.3
202337_at	0.000746325	1.77416e-05	3.45759	up	0.655294	0.795822	0.954301	0.797749	1.91316	1.54093	1.55503	-0.885952	-0.539674	-0.442663	-0.476378	-0.738257	PMF1	11243	0006350 // transcription // inferred from electronic annotation /// 0006366 // transcription from RNA polymerase II promoter // traceable author statement /// 0007049 // cell cycle // inferred from electronic annotation /// 0007059 // chromosome segregation // inferred from mutant phenotype /// 0007059 // chromosome segregation // inferred from electronic annotation /// 0007067 // mitosis // infe…	0000444 // MIS12/MIND type complex // inferred from direct assay /// 0000775 // chromosome, centromeric region // inferred from electronic annotation /// 0000776 // kinetochore // inferred from electronic annotation /// 0000777 // condensed chromosome kinetochore // inferred from electronic annotation /// 0005634 // nucleus // inferred from electronic annotation /// 0005667 // transcription facto…	0003713 // transcription coactivator activity // inferred from mutant phenotype /// 0003713 // transcription coactivator activity // traceable author statement /// 0005515 // protein binding // inferred from physical interaction /// 0043522 // leucine zipper domain binding // inferred from physical interaction	chr1:156182815-156209826 (+) // 98.39 // q22
224375_at	0.000637145	1.35953e-05	3.45746	up	1.04815	0	-0.0970964	0.366794	0.120885	1.06699	0.343127	-1.85324	-1.33241	-1.02676	-1.22193	-1.47934						chr1:568942-569756 (-) // 77.44 // p36.33 /// chrM:8389-9208 (-) // 78.9 //
203162_s_at	0.00168922	8.29537e-05	3.45154	up	0.353895	0.152137	0.223508	0.0231466	1.25271	0.834623	1.46123	-0.727263	-0.926376	-1.35151	-1.76567	-1.09306	KATNB1	10300	0006605 // protein targeting // non-traceable author statement /// 0007026 // negative regulation of microtubule depolymerization // inferred from mutant phenotype /// 0007049 // cell cycle // inferred from electronic annotation /// 0007067 // mitosis // inferred from electronic annotation /// 0010942 // positive regulation of cell death // inferred from electronic annotation /// 0010976 // posit…	0000922 // spindle pole // inferred from direct assay /// 0000922 // spindle pole // inferred from electronic annotation /// 0005737 // cytoplasm // inferred from direct assay /// 0005737 // cytoplasm // inferred from electronic annotation /// 0005813 // centrosome // inferred from electronic annotation /// 0005815 // microtubule organizing center // inferred from electronic annotation /// 000585…	0005515 // protein binding // inferred from electronic annotation /// 0008017 // microtubule binding // non-traceable author statement /// 0008568 // microtubule-severing ATPase activity // inferred from direct assay /// 0045502 // dynein binding // inferred from electronic annotation /// 0046982 // protein heterodimerization activity // inferred from physical interaction	chr16:57771116-57791156 (+) // 99.01 // q21
224445_s_at	0.000848044	2.32724e-05	3.4489	up	1.00246	-0.0183582	0.0101452	0	0.493565	1.04043	0.80068	-1.36489	-1.10017	-1.44027	-1.43413	-1.21341	ZFYVE21	79038			0008270 // zinc ion binding // inferred from electronic annotation /// 0046872 // metal ion binding // inferred from electronic annotation	chr14:104182144-104199998 (+) // 97.17 // q32.33
208370_s_at	0.0251356	0.00605744	3.4486	up	1.29611	1.31003	3.29734	1.0918	0	0.395516	-0.137038	-1.11792	-0.739376	-0.788905	-0.451556	-0.651045	RCAN1	1827	0007165 // signal transduction // traceable author statement /// 0007417 // central nervous system development // traceable author statement /// 0008015 // blood circulation // traceable author statement /// 0019722 // calcium-mediated signaling // inferred from electronic annotation /// 0043666 // regulation of phosphoprotein phosphatase activity // inferred from electronic annotation /// 004874…	0005634 // nucleus // inferred from electronic annotation /// 0005634 // nucleus // traceable author statement /// 0005737 // cytoplasm // inferred from electronic annotation	0003677 // DNA binding // traceable author statement /// 0003700 // sequence-specific DNA binding transcription factor activity // traceable author statement /// 0005515 // protein binding // inferred from physical interaction	chr21:35888787-35986142 (-) // 99.26 // q22.12
224436_s_at	0.00373331	0.000310616	3.44519	up	0.37854	0.998954	-0.140736	0	0.0723524	-0.306067	0.111423	-1.95973	-1.79207	-2.14937	-1.40082	-0.824877	NIPSNAP3A	25934		0005737 // cytoplasm // inferred from electronic annotation /// 0005829 // cytosol // inferred from electronic annotation		chr9:107509968-107522403 (+) // 96.88 // q31.1
232197_x_at	0.000820957	2.1531e-05	3.43086	up	0.849846	0.790504	0.393806	0.687494	-0.0112658	0.512454	0.429343	-1.50411	-1.61854	-0.972747	-0.931926	-1.5683	ARSB	411	0006914 // autophagy // inferred from electronic annotation /// 0007040 // lysosome organization // traceable author statement /// 0007041 // lysosomal transport // traceable author statement /// 0007417 // central nervous system development // inferred from electronic annotation /// 0007584 // response to nutrient // inferred from electronic annotation /// 0008152 // metabolic process // inferre…	0005739 // mitochondrion // inferred from electronic annotation /// 0005764 // lysosome // inferred from electronic annotation /// 0005764 // lysosome // traceable author statement /// 0005791 // rough endoplasmic reticulum // inferred from electronic annotation /// 0005794 // Golgi apparatus // inferred from electronic annotation	0003824 // catalytic activity // inferred from electronic annotation /// 0003943 // N-acetylgalactosamine-4-sulfatase activity // inferred from electronic annotation /// 0004065 // arylsulfatase activity // inferred from electronic annotation /// 0004065 // arylsulfatase activity // traceable author statement /// 0008484 // sulfuric ester hydrolase activity // inferred from electronic annotation …	chr5:78073039-78075282 (-) // 63.78 // q14.1
202282_at	0.00314806	0.000231149	3.42993	up	0.410999	-0.149309	0.0962467	0.07516	1.29526	1.22991	1.24872	-1.11805	-1.24451	-1.01551	-1.33475	-1.17309	HSD17B10	3028	0006629 // lipid metabolic process // traceable author statement /// 0007569 // cell aging // inferred from electronic annotation /// 0008033 // tRNA processing // inferred from electronic annotation /// 0008152 // metabolic process // inferred from electronic annotation /// 0033327 // Leydig cell differentiation // inferred from electronic annotation /// 0051289 // protein homotetramerization //…	0005737 // cytoplasm // traceable author statement /// 0005739 // mitochondrion // inferred from sequence or structural similarity /// 0005739 // mitochondrion // inferred from electronic annotation /// 0005743 // mitochondrial inner membrane // inferred from electronic annotation /// 0005783 // endoplasmic reticulum // inferred from electronic annotation /// 0005886 // plasma membrane // traceab…	0001540 // beta-amyloid binding // inferred from electronic annotation /// 0003824 // catalytic activity // inferred from electronic annotation /// 0003857 // 3-hydroxyacyl-CoA dehydrogenase activity // inferred from electronic annotation /// 0004303 // estradiol 17-beta-dehydrogenase activity // inferred from electronic annotation /// 0005488 // binding // inferred from electronic annotation ///…	chrX:53458209-53461320 (-) // 96.46 // p11.22
209883_at	0.0281988	0.00717153	3.42952	up	0.517355	0.351022	0.9303	0.95762	0.130201	0.260791	0	-1.28858	-0.520287	-1.01655	-1.03005	-2.78649	GLT25D2	23127	0009103 // lipopolysaccharide biosynthetic process // inferred from electronic annotation	0005783 // endoplasmic reticulum // inferred from electronic annotation /// 0005788 // endoplasmic reticulum lumen // inferred from electronic annotation	0016740 // transferase activity // inferred from electronic annotation /// 0016757 // transferase activity, transferring glycosyl groups // inferred from electronic annotation /// 0050211 // procollagen galactosyltransferase activity // inferred from electronic annotation	chr1:183904970-184006863 (-) // 99.67 // q25.3
206656_s_at	0.000110841	5.50433e-07	3.42403	up	0.147922	0.0206041	-0.451029	0	0.256909	0.423653	0.413846	-1.78354	-1.61767	-1.79885	-1.83559	-1.26288	C20orf3	57136	0009058 // biosynthetic process // inferred from electronic annotation	0009986 // cell surface // inferred from direct assay /// 0016020 // membrane // inferred from direct assay /// 0016020 // membrane // inferred from electronic annotation /// 0016021 // integral to membrane // inferred from electronic annotation	0004064 // arylesterase activity // inferred from direct assay /// 0016844 // strictosidine synthase activity // inferred from electronic annotation	chr11:17741125-17743682 (+) // 69.76 // p15.1
239934_x_at	0.0204264	0.00443119	3.41066	up	0.82136	0.186294	-1.63448	0	1.32028	2.56007	1.38728	-0.638923	-1.73683	0.246333	-0.446913	-1.04452						chr7:27226854-27227119 (-) // 98.51 // p15.2
218405_at	0.00114122	4.2963e-05	3.40933	up	-0.769701	0.392797	0.384945	-0.255261	1.73572	1.77715	1.52213	-0.204547	-0.140177	-0.45751	0	0.34645	ABT1	29777	0006350 // transcription // inferred from electronic annotation /// 0006366 // transcription from RNA polymerase II promoter // inferred from electronic annotation /// 0006366 // transcription from RNA polymerase II promoter // traceable author statement /// 0021522 // spinal cord motor neuron differentiation // inferred from electronic annotation /// 0045449 // regulation of transcription // inf…	0005634 // nucleus // inferred from electronic annotation /// 0005634 // nucleus // traceable author statement /// 0005667 // transcription factor complex // inferred from electronic annotation /// 0005730 // nucleolus // inferred from electronic annotation	0000166 // nucleotide binding // inferred from electronic annotation /// 0003677 // DNA binding // inferred from electronic annotation /// 0003713 // transcription coactivator activity // traceable author statement /// 0003723 // RNA binding // inferred from electronic annotation /// 0005515 // protein binding // inferred from physical interaction /// 0016251 // general RNA polymerase II transcri…	chr6:26597190-26599200 (+) // 99.91 // p22.2
225961_at	0.0362336	0.0102502	3.40639	up	2.2456	0.751024	0.0751152	0.466166	-1.49497	-1.36419	0	-1.51891	-1.78427	-1.53397	-2.46392	-1.05532	KLHDC5	57542			0005515 // protein binding // inferred from electronic annotation	chr12:27932960-27953641 (+) // 92.09 // p11.22
218227_at	0.00151108	6.77132e-05	3.4014	up	0.983427	0.664495	0.862821	0.496776	2.09984	1.44547	1.70296	-0.666336	-0.78308	-0.20294	-0.694567	-1.7814	NUBP2	10101		0005634 // nucleus // inferred from electronic annotation /// 0005737 // cytoplasm // inferred from electronic annotation /// 0005815 // microtubule organizing center // inferred from electronic annotation /// 0005856 // cytoskeleton // inferred from electronic annotation	0000166 // nucleotide binding // inferred from electronic annotation /// 0000166 // nucleotide binding // traceable author statement /// 0005515 // protein binding // inferred from physical interaction /// 0005524 // ATP binding // inferred from electronic annotation /// 0046872 // metal ion binding // inferred from electronic annotation /// 0051536 // iron-sulfur cluster binding // inferred from…	chr16:1832958-1839186 (+) // 99.33 // p13.3
32091_at	0.000820632	2.14512e-05	3.39458	up	1.06873	0	-0.143972	0.393435	0.157915	0.25407	0.959154	-1.37806	-1.37479	-0.871628	-1.85867	-1.41208	SLC25A44	9673	0006810 // transport // inferred from electronic annotation /// 0055085 // transmembrane transport // inferred from electronic annotation	0005739 // mitochondrion // inferred from electronic annotation /// 0005743 // mitochondrial inner membrane // inferred from electronic annotation /// 0016020 // membrane // inferred from electronic annotation /// 0016021 // integral to membrane // inferred from electronic annotation	0005215 // transporter activity // inferred from electronic annotation /// 0005488 // binding // inferred from electronic annotation	chr1:156165995-156182586 (+) // 84.54 // q22
213648_at	0.00556691	0.000597542	3.39358	up	1.30704	-0.221047	1.44312	1.18822	0.110131	0.485674	0.408912	-1.6831	-0.92661	-0.389148	-0.797846	-1.64444	EXOSC7	23016	0006364 // rRNA processing // traceable author statement /// 0006364 // rRNA processing // inferred from electronic annotation /// 0006396 // RNA processing // inferred from electronic annotation /// 0006401 // RNA catabolic process // non-traceable author statement	0000178 // exosome (RNase complex) // traceable author statement /// 0000178 // exosome (RNase complex) // inferred from electronic annotation /// 0005634 // nucleus // inferred from electronic annotation /// 0005730 // nucleolus // inferred from electronic annotation	0000175 // 3'-5'-exoribonuclease activity // traceable author statement /// 0000175 // 3'-5'-exoribonuclease activity // inferred from electronic annotation /// 0003723 // RNA binding // traceable author statement /// 0003723 // RNA binding // inferred from electronic annotation /// 0004518 // nuclease activity // inferred from electronic annotation /// 0004527 // exonuclease activity // inferred…	chr3:45017763-45054160 (+) // 97.8 // p21.31
228490_at	0.00163458	7.86413e-05	3.3927	up	1.55353	1.05318	1.11934	1.02611	0.675032	-0.427196	1.35686	-0.616434	-0.257372	-0.309173	-1.15749	-0.719346	ABHD2	11057	0009611 // response to wounding // inferred from electronic annotation /// 0030336 // negative regulation of cell migration // inferred from electronic annotation	0016020 // membrane // inferred from electronic annotation /// 0016021 // integral to membrane // non-traceable author statement /// 0016021 // integral to membrane // inferred from electronic annotation	0004091 // carboxylesterase activity // inferred from electronic annotation /// 0016787 // hydrolase activity // inferred from electronic annotation	chr15:89739234-89740318 (+) // 72.59 // q26.1
208855_s_at	0.000110841	5.40938e-07	3.38551	up	0.357036	0	-0.177017	-0.0624533	0.611235	0.542795	0.421008	-1.4572	-1.7478	-1.4487	-1.52123	-1.41294	STK24	8428	0006468 // protein phosphorylation // inferred from electronic annotation /// 0007165 // signal transduction // traceable author statement	0005654 // nucleoplasm // not recorded /// 0005737 // cytoplasm // inferred from electronic annotation /// 0005829 // cytosol // not recorded	0000166 // nucleotide binding // inferred from electronic annotation /// 0004672 // protein kinase activity // traceable author statement /// 0004672 // protein kinase activity // inferred from electronic annotation /// 0004674 // protein serine/threonine kinase activity // inferred from electronic annotation /// 0005515 // protein binding // inferred from physical interaction /// 0005524 // ATP …	chr13:99104413-99171728 (-) // 88.82 // q32.2
229323_at	0.000197798	1.58977e-06	3.37932	up	1.14116	0.911665	0.992475	0.165594	1.01814	0.8069	1.31487	-0.920007	-0.520876	-0.912076	-0.72539	-1.16902	LOC387723	387723				chr10:131862036-131878095 (-) // 85.76 // q26.3
223322_at	0.0122764	0.00204535	3.37778	up	1.10057	0.403955	-0.455383	-0.602753	2.10833	0.409199	1.03231	-1.3065	-1.37919	-1.76185	-0.955343	-0.523038	RASSF5	83593	0006915 // apoptosis // inferred from electronic annotation /// 0007165 // signal transduction // inferred from electronic annotation	0005737 // cytoplasm // inferred from electronic annotation /// 0005874 // microtubule // inferred from electronic annotation	0005515 // protein binding // inferred from physical interaction /// 0005515 // protein binding // inferred from electronic annotation /// 0042802 // identical protein binding // inferred from electronic annotation /// 0046872 // metal ion binding // inferred from electronic annotation	chr1:206680878-206762606 (+) // 98.54 // q32.1
240633_at	0.011687	0.00189591	3.37123	up	0.0613813	0.608987	0.63942	0.468954	1.78437	0.742177	1.10819	-0.612943	0	-1.46185	-1.74136	-1.08346	DOK7	285489		0005886 // plasma membrane // inferred from electronic annotation /// 0016020 // membrane // inferred from electronic annotation /// 0030054 // cell junction // inferred from electronic annotation /// 0045202 // synapse // inferred from electronic annotation	0005158 // insulin receptor binding // inferred from electronic annotation	chr4:3495780-3496209 (+) // 94.66 // p16.3
210418_s_at	0.000153444	9.39456e-07	3.36516	up	0.180188	0.445685	0.283536	0.541581	0.889992	1.19611	0.581579	-1.09247	-1.1992	-1.17943	-0.911624	-1.42874	IDH3B	3420	0006099 // tricarboxylic acid cycle // inferred from electronic annotation /// 0006102 // isocitrate metabolic process // inferred from electronic annotation /// 0006102 // isocitrate metabolic process // traceable author statement /// 0006103 // 2-oxoglutarate metabolic process // inferred from electronic annotation /// 0006734 // NADH metabolic process // inferred from electronic annotation ///…	0005739 // mitochondrion // inferred from electronic annotation /// 0005739 // mitochondrion // traceable author statement	0000287 // magnesium ion binding // inferred from electronic annotation /// 0004449 // isocitrate dehydrogenase (NAD+) activity // inferred from electronic annotation /// 0004449 // isocitrate dehydrogenase (NAD+) activity // traceable author statement /// 0009055 // electron carrier activity // traceable author statement /// 0016491 // oxidoreductase activity // inferred from electronic annotati…	chr20:2639042-2644835 (-) // 93.52 // p13
213489_at	0.000970876	3.05184e-05	3.36474	up	-0.0522108	1.13932	0.909596	1.04981	0.679569	0.402133	1.03098	-0.755951	-0.619624	-1.29294	-1.52152	-0.877317	MAPRE2	10982	0007049 // cell cycle // inferred from electronic annotation /// 0007067 // mitosis // inferred from electronic annotation /// 0007165 // signal transduction // traceable author statement /// 0008283 // cell proliferation // traceable author statement /// 0051301 // cell division // inferred from electronic annotation	0005737 // cytoplasm // inferred from electronic annotation /// 0005874 // microtubule // inferred from electronic annotation /// 0015630 // microtubule cytoskeleton // inferred from direct assay	0008017 // microtubule binding // inferred from electronic annotation	chr18:32722479-32723430 (+) // 89.49 // q12.2
235241_at	0.000902201	2.60226e-05	3.36321	up	0.68429	0	0.0273209	0.1045	-0.669905	0.107189	-0.743659	-1.8235	-2.21236	-1.28635	-1.83252	-1.94464	SLC38A9	153129	0006810 // transport // inferred from electronic annotation /// 0006811 // ion transport // inferred from electronic annotation /// 0006814 // sodium ion transport // inferred from electronic annotation /// 0006865 // amino acid transport // inferred from electronic annotation	0016020 // membrane // inferred from electronic annotation /// 0016021 // integral to membrane // inferred from electronic annotation		chr5:54921673-54922466 (-) // 91.44 // q11.2
200886_s_at	0.00301732	0.000216309	3.36304	up	0.537845	0	-0.607973	-0.838341	0.372248	0.0629654	0.991932	-1.36526	-1.56919	-1.98212	-2.25652	-1.20525	PGAM1	5223	0006096 // glycolysis // inferred from electronic annotation /// 0006110 // regulation of glycolysis // inferred from direct assay /// 0008152 // metabolic process // inferred from electronic annotation /// 0043456 // regulation of pentose-phosphate shunt // inferred from direct assay /// 0045730 // respiratory burst // inferred from direct assay	0005829 // cytosol // inferred from direct assay	0003824 // catalytic activity // inferred from electronic annotation /// 0004082 // bisphosphoglycerate mutase activity // inferred from electronic annotation /// 0004083 // 2,3-bisphospho-D-glycerate 2-phosphohydrolase activity // inferred from electronic annotation /// 0004619 // phosphoglycerate mutase activity // inferred from mutant phenotype /// 0004619 // phosphoglycerate mutase activity /…	chr10:99185908-99193197 (+) // 99.77 // q24.1 /// chr12:104424531-104426241 (+) // 96.55 // q23.3 /// chr12:94033678-94035387 (-) // 96.9 // q22 /// chrX:77223457-77225147 (-) // 94.03 // q21.1
202562_s_at	0.000105359	4.07163e-07	3.36247	up	0.319233	0.101873	0.287123	-0.0568733	0.421731	0.658205	0.496963	-1.54333	-1.57856	-1.10872	-1.27936	-1.64603	C14orf1	11161	0006694 // steroid biosynthetic process // inferred from electronic annotation /// 0008610 // lipid biosynthetic process // inferred from electronic annotation /// 0016126 // sterol biosynthetic process // inferred from electronic annotation	0005783 // endoplasmic reticulum // inferred from electronic annotation /// 0005789 // endoplasmic reticulum membrane // inferred from electronic annotation /// 0016020 // membrane // inferred from electronic annotation /// 0016021 // integral to membrane // non-traceable author statement /// 0016021 // integral to membrane // inferred from electronic annotation /// 0030133 // transport vesicle /…		chr14:76117238-76127196 (-) // 82.84 // q24.3
1557371_a_at	0.0106777	0.00166586	3.3595	up	0.423909	0.00795174	0	0.165469	1.14828	0.94726	0.65188	-0.31448	-0.710003	-1.73611	-1.85106	-1.34229	LOC158376	158376				chr9:35910149-35911617 (+) // 90.89 // p13.3
203657_s_at	0.00320919	0.000239539	3.35011	up	0.39879	-0.147219	0.0767918	0.169824	0.65503	0.556356	0.69599	-1.49967	-1.29676	-0.651949	-1.88262	-1.67179	CTSF	8722	0006508 // proteolysis // inferred from electronic annotation /// 0006508 // proteolysis // traceable author statement	0005764 // lysosome // inferred from electronic annotation /// 0005764 // lysosome // traceable author statement	0004197 // cysteine-type endopeptidase activity // inferred from electronic annotation /// 0004197 // cysteine-type endopeptidase activity // traceable author statement /// 0008233 // peptidase activity // inferred from electronic annotation /// 0008234 // cysteine-type peptidase activity // inferred from electronic annotation /// 0016787 // hydrolase activity // inferred from electronic annotati…	chr11:66330939-66336047 (-) // 97.99 // q13.2
214608_s_at	0.00748048	0.000949433	3.34376	up	1.58474	1.09311	1.5132	1.37591	-0.14743	0.499845	0.362352	-1.14743	-0.841075	0	-0.627721	-1.60418	EYA1	2138	0001656 // metanephros development // inferred from electronic annotation /// 0001657 // ureteric bud development // inferred from electronic annotation /// 0001658 // branching involved in ureteric bud morphogenesis // inferred from electronic annotation /// 0006281 // DNA repair // inferred from electronic annotation /// 0006302 // double-strand break repair // inferred from mutant phenotype //…	0005634 // nucleus // inferred from direct assay /// 0005634 // nucleus // inferred from electronic annotation /// 0005737 // cytoplasm // inferred from direct assay /// 0005737 // cytoplasm // inferred from electronic annotation	0003824 // catalytic activity // inferred from electronic annotation /// 0004721 // phosphoprotein phosphatase activity // inferred from electronic annotation /// 0004725 // protein tyrosine phosphatase activity // inferred from direct assay /// 0004725 // protein tyrosine phosphatase activity // inferred from electronic annotation /// 0005515 // protein binding // inferred from electronic annota…	chr8:72109669-72274467 (-) // 97.38 // q13.3
232790_at	0.00527529	0.000547059	3.3431	up	1.3535	1.24658	1.59426	0.487997	0.583833	-0.610532	1.07735	-0.83388	-0.826915	-1.39316	-0.113819	-0.394871						chr2:3606137-3609335 (+) // 68.16 // p25.3
223694_at	0.000880147	2.48413e-05	3.34256	up	1.13725	0.947267	0.528109	0.774877	1.27824	1.13424	1.61728	-0.417016	-0.54794	-1.29989	-0.725557	-0.416315	TRIM7	81786		0005622 // intracellular // inferred from electronic annotation /// 0005634 // nucleus // inferred from direct assay /// 0005634 // nucleus // inferred from electronic annotation /// 0005737 // cytoplasm // inferred from direct assay /// 0005737 // cytoplasm // inferred from electronic annotation	0005515 // protein binding // inferred from electronic annotation /// 0008270 // zinc ion binding // inferred from electronic annotation /// 0046872 // metal ion binding // inferred from electronic annotation	chr5:180630125-180632293 (-) // 74.72 // q35.3
208079_s_at	0.00937571	0.00135924	3.33922	up	0.297284	0.490127	2.49727	1.57187	0.94175	1.17045	0.703668	0	-0.0783463	-0.640994	-1.17555	-1.32236	AURKA	6790	0000278 // mitotic cell cycle // inferred from electronic annotation /// 0006468 // protein phosphorylation // inferred from electronic annotation /// 0006468 // protein phosphorylation // traceable author statement /// 0007049 // cell cycle // non-traceable author statement /// 0007049 // cell cycle // inferred from electronic annotation /// 0007051 // spindle organization // non-traceable autho…	0000922 // spindle pole // inferred from electronic annotation /// 0005634 // nucleus // traceable author statement /// 0005737 // cytoplasm // inferred from electronic annotation /// 0005813 // centrosome // inferred from electronic annotation /// 0005815 // microtubule organizing center // inferred from electronic annotation /// 0005819 // spindle // traceable author statement /// 0005819 // sp…	0000166 // nucleotide binding // inferred from electronic annotation /// 0004672 // protein kinase activity // inferred from direct assay /// 0004672 // protein kinase activity // inferred from electronic annotation /// 0004674 // protein serine/threonine kinase activity // inferred from electronic annotation /// 0005515 // protein binding // inferred from physical interaction /// 0005515 // prot…	chr20:54944465-54967259 (-) // 86.08 // q13.2
204264_at	0.0172704	0.00344508	3.33421	up	0.567951	0.145157	0.191861	0	0.955118	1.11747	0.468789	-2.05568	-1.3384	-0.312476	-0.686233	-1.83226	CPT2	1376	0006629 // lipid metabolic process // inferred from electronic annotation /// 0006631 // fatty acid metabolic process // inferred from electronic annotation /// 0006635 // fatty acid beta-oxidation // non-traceable author statement /// 0006810 // transport // inferred from electronic annotation /// 0006853 // carnitine shuttle // not recorded /// 0046320 // regulation of fatty acid oxidation // n…	0005739 // mitochondrion // inferred from electronic annotation /// 0005743 // mitochondrial inner membrane // not recorded /// 0005743 // mitochondrial inner membrane // non-traceable author statement /// 0005743 // mitochondrial inner membrane // inferred from electronic annotation /// 0016020 // membrane // inferred from electronic annotation	0004095 // carnitine O-palmitoyltransferase activity // not recorded /// 0004095 // carnitine O-palmitoyltransferase activity // non-traceable author statement /// 0004095 // carnitine O-palmitoyltransferase activity // inferred from electronic annotation /// 0008415 // acyltransferase activity // inferred from electronic annotation /// 0016740 // transferase activity // inferred from electronic …	chr1:53662100-53679867 (+) // 85.79 // p32.3
201721_s_at	0.0403021	0.0119104	3.33182	up	0.974195	1.06981	-1.07525	-0.619278	0.757795	0.131339	1.93227	-1.23036	-0.947488	-2.02344	-2.21534	0	LAPTM5	7805	0006810 // transport // inferred from electronic annotation	0005764 // lysosome // traceable author statement /// 0005764 // lysosome // inferred from electronic annotation /// 0005765 // lysosomal membrane // inferred from electronic annotation /// 0005887 // integral to plasma membrane // inferred from electronic annotation /// 0005887 // integral to plasma membrane // traceable author statement /// 0016020 // membrane // inferred from electronic annota…		chr1:31205315-31230667 (-) // 99.51 // p35.2
202503_s_at	0.0233299	0.00544095	3.3084	up	0.998666	1.51744	0.900279	-0.742528	0	0.241316	2.42894	-2.19859	-1.27195	-1.38836	-1.38118	-0.227755	KIAA0101	9768		0005634 // nucleus // inferred from electronic annotation /// 0005739 // mitochondrion // inferred from electronic annotation		chr15:64657789-64673631 (-) // 100.0 // q22.31
223316_at	0.0074178	0.000938579	3.29063	up	1.09083	1.02767	0.507335	0	0.419123	-0.0950518	1.62641	-0.874731	-1.28871	-1.35132	-1.68061	-0.127664	CCDC3	83643		0005576 // extracellular region // inferred from electronic annotation /// 0005783 // endoplasmic reticulum // inferred from direct assay		chr10:12938626-13043620 (-) // 97.3 // p13
238124_at	0.0240061	0.0056591	3.28414	up	0.896921	0	1.14079	1.14367	0.291715	0.36522	0.299261	-1.3091	-1.2935	-0.313567	-0.400286	-2.30573	MYOM3	127294				chr1:24382530-24410600 (-) // 37.58 // p36.11
225156_at	0.00171975	8.52035e-05	3.28327	up	1.70276	0.119654	0	0.452828	0.675721	0.86232	0.901335	-1.19908	-0.657213	-1.54966	-1.06561	-0.736535	ELOF1	84337	0006350 // transcription // inferred from electronic annotation /// 0045449 // regulation of transcription // inferred from electronic annotation	0005634 // nucleus // inferred from electronic annotation	0046872 // metal ion binding // inferred from electronic annotation	chr19:11663860-11666282 (-) // 71.15 // p13.2
200999_s_at	0.00240956	0.000151605	3.2777	up	1.08571	0.565561	-0.320761	0.199006	0	-0.467597	1.00783	-1.66	-1.35963	-1.17708	-1.59654	-1.29177	CKAP4	10970		0005624 // membrane fraction // traceable author statement /// 0005783 // endoplasmic reticulum // inferred from electronic annotation /// 0016020 // membrane // inferred from electronic annotation /// 0016021 // integral to membrane // inferred from electronic annotation /// 0016021 // integral to membrane // traceable author statement /// 0033116 // ER-Golgi intermediate compartment membrane //…		chr12:106631791-106641713 (-) // 92.1 // q23.3
209150_s_at	0.0067803	0.000813831	3.27743	up	0.499581	0.0235519	0	-0.0883617	1.46433	1.02924	1.92817	-0.592324	-1.23182	-1.54486	-1.1212	-0.60368	TM9SF1	10548	0006886 // intracellular protein transport // inferred from electronic annotation /// 0006914 // autophagy // inferred from electronic annotation /// 0015031 // protein transport // inferred from electronic annotation	0000421 // autophagic vacuole membrane // inferred from electronic annotation /// 0005764 // lysosome // inferred from electronic annotation /// 0005765 // lysosomal membrane // inferred from electronic annotation /// 0016020 // membrane // inferred from electronic annotation /// 0016021 // integral to membrane // inferred from electronic annotation /// 0016021 // integral to membrane // traceabl…	0005488 // binding // inferred from electronic annotation /// 0008565 // protein transporter activity // inferred from electronic annotation	chr14:24658352-24664240 (-) // 99.05 // q12
226686_at	0.00137399	5.81695e-05	3.27672	up	0.781151	0.961349	0.915211	1.02104	0.628465	0	0.0857344	-1.19583	-0.512683	-1.11304	-0.964702	-1.63719	CISD2	493856	0006914 // autophagy // inferred from electronic annotation /// 0010259 // multicellular organismal aging // inferred from sequence or structural similarity /// 0010506 // regulation of autophagy // inferred from mutant phenotype	0005739 // mitochondrion // inferred from electronic annotation /// 0005741 // mitochondrial outer membrane // inferred from sequence or structural similarity /// 0005741 // mitochondrial outer membrane // inferred from electronic annotation /// 0005783 // endoplasmic reticulum // inferred from direct assay /// 0005783 // endoplasmic reticulum // inferred from electronic annotation /// 0005789 //…	0005515 // protein binding // inferred from physical interaction /// 0042803 // protein homodimerization activity // inferred from direct assay /// 0046872 // metal ion binding // inferred from electronic annotation /// 0051536 // iron-sulfur cluster binding // inferred from electronic annotation /// 0051537 // 2 iron, 2 sulfur cluster binding // inferred from direct assay /// 0051537 // 2 iron, …	chr10:38910384-38911653 (+) // 55.0 // p11.1 /// chr2:92047419-92048650 (+) // 54.54 // p11.1 /// chr22:16886055-16887321 (+) // 56.28 // q11.1 /// chr4:103790210-103809767 (+) // 76.52 // q24 /// chr16:32470116-32471675 (-) // 54.48 // p11.2
230363_s_at	0.011748	0.00191498	3.26485	up	0.590794	0.986714	0.577304	0.616757	0.757716	0.846376	0.455962	-1.86969	-0.405369	-1.08904	-1.15531	-0.564524	INPP5F	22876			0016787 // hydrolase activity // inferred from electronic annotation	chr10:121551026-121551718 (+) // 96.89 // q26.11
238023_at	0.0174762	0.00350434	3.26472	up	0.416798	0.672724	0.897932	0.910222	1.1443	0.803698	0.505356	-1.87124	-0.57424	-0.110409	-1.3349	-0.821859
218938_at	0.0249534	0.0059875	3.25902	up	0.636554	0	0.543495	-0.37526	2.32862	1.673	2.42619	-1.32226	-3.48231	-0.816792	-0.310956	-0.88588	FBXL15	79176				chr10:104180812-104182893 (+) // 91.88 // q24.32
219654_at	0.00663202	0.000788758	3.25816	up	0.757888	0.932964	0.329421	0.33233	0.185284	0	0.432393	-1.21166	-1.55169	-1.61377	-1.66638	-0.355155	PTPLA	9200	0006470 // protein dephosphorylation // traceable author statement /// 0006633 // fatty acid biosynthetic process // inferred from electronic annotation /// 0007165 // signal transduction // non-traceable author statement /// 0007275 // multicellular organismal development // inferred from electronic annotation /// 0007275 // multicellular organismal development // traceable author statement /// …	0005783 // endoplasmic reticulum // inferred from electronic annotation /// 0005789 // endoplasmic reticulum membrane // inferred from electronic annotation /// 0016020 // membrane // inferred from electronic annotation /// 0016021 // integral to membrane // inferred from electronic annotation	0004725 // protein tyrosine phosphatase activity // traceable author statement /// 0016829 // lyase activity // inferred from electronic annotation	chr10:17632274-17659345 (-) // 95.01 // p12.33
214844_s_at	0.0152456	0.00285276	3.25607	up	0.0314302	0.17049	0.437822	0	1.30038	1.38119	0.258156	-0.0183115	-1.08124	-1.51537	-1.40807	-1.9359	DOK5	55816	0000165 // MAPKKK cascade // inferred from electronic annotation /// 0007169 // transmembrane receptor protein tyrosine kinase signaling pathway // inferred from electronic annotation /// 0007399 // nervous system development // inferred from electronic annotation		0005066 // transmembrane receptor protein tyrosine kinase signaling protein activity // inferred from electronic annotation /// 0005158 // insulin receptor binding // inferred from electronic annotation	chr20:53092229-53267708 (+) // 97.48 // q13.2
201036_s_at	0.0090312	0.00128194	3.25497	up	0.204685	0.599854	0.758193	0.562407	0.463846	1.27695	0.238766	-1.137	-1.16364	-0.266892	-1.04895	-1.9648	HADH	3033	0006629 // lipid metabolic process // inferred from electronic annotation /// 0006631 // fatty acid metabolic process // inferred from electronic annotation /// 0008152 // metabolic process // inferred from electronic annotation /// 0055114 // oxidation reduction // inferred from electronic annotation	0005737 // cytoplasm // inferred from direct assay /// 0005739 // mitochondrion // inferred from electronic annotation /// 0005739 // mitochondrion // traceable author statement /// 0005759 // mitochondrial matrix // not recorded /// 0005759 // mitochondrial matrix // inferred from electronic annotation	0003824 // catalytic activity // inferred from electronic annotation /// 0003857 // 3-hydroxyacyl-CoA dehydrogenase activity // not recorded /// 0003857 // 3-hydroxyacyl-CoA dehydrogenase activity // inferred from electronic annotation /// 0003857 // 3-hydroxyacyl-CoA dehydrogenase activity // traceable author statement /// 0005488 // binding // inferred from electronic annotation /// 0016491 // …	chr4:108911001-108956323 (+) // 98.03 // q25
202419_at	0.00243624	0.000155187	3.24813	up	1.15553	-0.0487442	0	-0.0442371	0.791576	0.848855	0.646805	-1.75953	-1.65261	-0.90919	-1.03222	-0.751785	KDSR	2531	0006666 // 3-keto-sphinganine metabolic process // inferred from direct assay /// 0008152 // metabolic process // inferred from electronic annotation /// 0030148 // sphingolipid biosynthetic process // inferred from electronic annotation /// 0055114 // oxidation reduction // inferred from electronic annotation	0005615 // extracellular space // traceable author statement /// 0005783 // endoplasmic reticulum // inferred from direct assay /// 0005783 // endoplasmic reticulum // inferred from electronic annotation /// 0005789 // endoplasmic reticulum membrane // not recorded /// 0005789 // endoplasmic reticulum membrane // inferred from electronic annotation /// 0016020 // membrane // inferred from electro…	0003824 // catalytic activity // inferred from electronic annotation /// 0005488 // binding // inferred from electronic annotation /// 0016491 // oxidoreductase activity // inferred from electronic annotation /// 0047560 // 3-dehydrosphinganine reductase activity // not recorded /// 0047560 // 3-dehydrosphinganine reductase activity // inferred from direct assay /// 0047560 // 3-dehydrosphinganin…	chr18:60997832-61034458 (-) // 93.79 // q21.33
204807_at	0.00296453	0.000209404	3.2479	up	1.05413	0.742312	0.281738	0.517475	-0.242799	0.0374994	-0.441667	-2.13114	-1.4722	-1.09071	-1.50176	-0.909804	TMEM5	10329		0005887 // integral to plasma membrane // traceable author statement /// 0016020 // membrane // inferred from electronic annotation /// 0016021 // integral to membrane // inferred from electronic annotation		chr12:64173602-64203337 (+) // 79.98 // q14.2
217028_at	0.0298838	0.00779629	3.24549	up	2.23548	1.53283	0.214828	-0.218699	-0.510678	-0.161492	1.78191	-1.3979	-1.0942	-1.63186	-0.886674	0	CXCR4	7852	0000187 // activation of MAPK activity // traceable author statement /// 0001569 // patterning of blood vessels // inferred from electronic annotation /// 0001666 // response to hypoxia // inferred from expression pattern /// 0001667 // ameboidal cell migration // inferred from electronic annotation /// 0001764 // neuron migration // inferred from electronic annotation /// 0006915 // apoptosis //…	0005737 // cytoplasm // traceable author statement /// 0005886 // plasma membrane // not recorded /// 0005886 // plasma membrane // inferred from electronic annotation /// 0005886 // plasma membrane // traceable author statement /// 0009986 // cell surface // inferred from direct assay /// 0016020 // membrane // inferred from electronic annotation /// 0016021 // integral to membrane // inferred f…	0003779 // actin binding // inferred from direct assay /// 0004871 // signal transducer activity // inferred from electronic annotation /// 0004872 // receptor activity // inferred from electronic annotation /// 0004930 // G-protein coupled receptor activity // inferred from electronic annotation /// 0004930 // G-protein coupled receptor activity // traceable author statement /// 0005515 // prote…	chr2:136871940-136875719 (-) // 98.68 // q22.1
204970_s_at	0.000147415	8.76935e-07	3.24379	up	0.711552	0.451009	0.356181	0.483041	0.936513	0.971303	1.28818	-0.900396	-1.18496	-1.11701	-0.833525	-0.739803	MAFG	4097	0001701 // in utero embryonic development // inferred from electronic annotation /// 0006350 // transcription // inferred from electronic annotation /// 0006355 // regulation of transcription, DNA-dependent // inferred from electronic annotation /// 0030534 // adult behavior // inferred from electronic annotation /// 0030641 // regulation of cellular pH // inferred from electronic annotation /// …	0005634 // nucleus // inferred from electronic annotation	0003677 // DNA binding // inferred from electronic annotation /// 0003700 // sequence-specific DNA binding transcription factor activity // inferred from electronic annotation /// 0003700 // sequence-specific DNA binding transcription factor activity // non-traceable author statement /// 0043565 // sequence-specific DNA binding // inferred from electronic annotation	chr17:79879494-79881091 (-) // 83.6 // q25.3
218647_s_at	0.00307442	0.000222538	3.24173	up	0.711956	0.152258	-0.686784	0.0634346	0.877953	1.29221	0.701035	-0.930787	-1.55722	-1.3494	-1.32503	-1.09848	YRDC	79693	0051051 // negative regulation of transport // inferred from direct assay	0005739 // mitochondrion // inferred from electronic annotation /// 0016020 // membrane // inferred from electronic annotation		chr1:38268616-38272890 (-) // 80.11 // p34.3
230672_at	0.00154162	7.05542e-05	3.24056	up	0	0.798991	0.558635	1.2639	1.68839	0.483453	0.625316	-0.544097	-1.40743	-0.659119	-0.880596	-1.11949						chr5:139780099-139780691 (-) // 63.71 // q31.3
227580_s_at	0.0019555	0.000107412	3.24001	up	0.635721	-0.728953	0	0.0642042	0.66341	-0.0491066	0.983252	-1.47087	-1.66092	-1.16115	-1.58062	-1.48608	TECPR1	25851		0016021 // integral to membrane // inferred from electronic annotation		chr7:97844756-97845893 (-) // 96.27 // q21.3
211043_s_at	0.00134919	5.5655e-05	3.23836	up	0.938342	0.968922	1.16029	0.634631	1.99502	1.43241	2.0842	-0.510722	-0.806177	-0.367215	-0.054122	-0.156802	CLTB	1212	0006886 // intracellular protein transport // non-traceable author statement /// 0006886 // intracellular protein transport // inferred from electronic annotation /// 0016192 // vesicle-mediated transport // inferred from electronic annotation	0005905 // coated pit // inferred from electronic annotation /// 0016020 // membrane // inferred from electronic annotation /// 0030118 // clathrin coat // inferred from sequence or structural similarity /// 0030118 // clathrin coat // non-traceable author statement /// 0030118 // clathrin coat // inferred from electronic annotation /// 0030130 // clathrin coat of trans-Golgi network vesicle // i…	0005198 // structural molecule activity // inferred from electronic annotation /// 0005515 // protein binding // inferred from physical interaction /// 0005515 // protein binding // inferred from electronic annotation /// 0042277 // peptide binding // inferred from electronic annotation	chr5:175819456-175843509 (-) // 93.52 // q35.2
222994_at	0.000554861	1.04368e-05	3.23605	up	0.756177	0.631237	0.853015	0.568972	1.55234	1.52968	1.49282	-0.601302	-1.04799	-0.510163	-0.399913	-0.637326	PRDX5	25824	0006954 // inflammatory response // traceable author statement /// 0006979 // response to oxidative stress // inferred from direct assay /// 0034614 // cellular response to reactive oxygen species // inferred from mutant phenotype /// 0043066 // negative regulation of apoptosis // inferred from mutant phenotype /// 0045454 // cell redox homeostasis // inferred from electronic annotation /// 00551…	0005737 // cytoplasm // inferred from electronic annotation /// 0005739 // mitochondrion // inferred from direct assay /// 0005739 // mitochondrion // inferred from electronic annotation /// 0005777 // peroxisome // inferred from direct assay /// 0005777 // peroxisome // inferred from electronic annotation /// 0044445 // cytosolic part // inferred from direct assay	0004601 // peroxidase activity // inferred from direct assay /// 0004601 // peroxidase activity // inferred from electronic annotation /// 0016209 // antioxidant activity // inferred from electronic annotation /// 0016491 // oxidoreductase activity // inferred from electronic annotation /// 0043027 // caspase inhibitor activity // inferred from mutant phenotype /// 0051920 // peroxiredoxin activi…	chr11:64085578-64088542 (+) // 82.82 // q13.1
239450_at	0.0031436	0.000230047	3.23422	up	0.814985	0	0.307322	0.197095	1.26637	0.692084	1.8921	-1.2383	-1.22622	-1.05732	-0.487764	-0.764669						chr18:9135710-9136128 (-) // 98.58 // p11.22
205420_at	0.00122615	4.78106e-05	3.23316	up	0.76654	0.611098	0.669725	1.39917	1.29657	1.37998	0	-1.05927	-1.28406	-0.421163	-0.655094	-0.671511	PEX7	5191	0001764 // neuron migration // inferred from electronic annotation /// 0001958 // endochondral ossification // inferred from electronic annotation /// 0006625 // protein targeting to peroxisome // inferred from electronic annotation /// 0006635 // fatty acid beta-oxidation // inferred from electronic annotation /// 0006810 // transport // inferred from electronic annotation /// 0007601 // visual …	0005737 // cytoplasm // inferred from electronic annotation /// 0005777 // peroxisome // inferred from electronic annotation /// 0005777 // peroxisome // traceable author statement /// 0005829 // cytosol // inferred from electronic annotation	0005053 // peroxisome matrix targeting signal-2 binding // inferred from direct assay	chr6:137143722-137235059 (+) // 97.04 // q23.3
204787_at	0.0307256	0.008105	3.21825	up	0.71061	0.752115	-0.444719	0.00214386	2.54936	1.2327	2.20023	-0.708869	-1.0693	-2.59197	-1.44288	0.442919	VSIG4	11326	0006957 // complement activation, alternative pathway // inferred from electronic annotation /// 0032703 // negative regulation of interleukin-2 production // inferred from electronic annotation /// 0042130 // negative regulation of T cell proliferation // inferred from electronic annotation /// 0045087 // innate immune response // inferred from electronic annotation	0016020 // membrane // inferred from electronic annotation /// 0016021 // integral to membrane // inferred from electronic annotation	0005515 // protein binding // inferred from physical interaction	chrX:65241581-65259885 (-) // 98.94 // q12
230367_at	0.0486281	0.0157392	3.21241	up	0.685046	-0.495202	1.0763	0.535461	0.47891	1.89307	0.754066	-1.51473	-0.634466	0	-0.277732	-2.4716	SMTNL1	219537	0014823 // response to activity // inferred from electronic annotation /// 0018105 // peptidyl-serine phosphorylation // inferred from electronic annotation /// 0042493 // response to drug // inferred from electronic annotation /// 0045907 // positive regulation of vasoconstriction // inferred from electronic annotation /// 0045908 // negative regulation of vasodilation // inferred from electroni…	0031430 // M band // inferred from electronic annotation /// 0031674 // I band // inferred from electronic annotation /// 0043292 // contractile fiber // inferred from electronic annotation	0005516 // calmodulin binding // inferred from electronic annotation	chr11:57313378-57317742 (+) // 97.04 // q12.1
222872_x_at	0.0122057	0.00202351	3.20301	up	2.07754	1.64306	0.616383	0.786132	-1.01539	-1.02327	-0.092761	-0.937434	-1.05639	-0.189782	-1.18318	0	OBFC2A	64859	0000724 // double-strand break repair via homologous recombination // inferred from mutant phenotype /// 0006281 // DNA repair // inferred from mutant phenotype /// 0006281 // DNA repair // inferred from electronic annotation /// 0006974 // response to DNA damage stimulus // inferred from mutant phenotype /// 0006974 // response to DNA damage stimulus // inferred from electronic annotation /// 00…	0005634 // nucleus // inferred from direct assay /// 0005634 // nucleus // inferred from electronic annotation /// 0070876 // SOSS complex // inferred from direct assay	0003676 // nucleic acid binding // inferred from electronic annotation /// 0003677 // DNA binding // inferred from electronic annotation /// 0003697 // single-stranded DNA binding // inferred from sequence or structural similarity /// 0003723 // RNA binding // inferred from electronic annotation	chr2:192542870-192552291 (+) // 91.26 // q32.3
223917_s_at	0.00135988	5.6509e-05	3.20204	up	0.120641	-0.765759	0.32037	0.019887	1.45596	0.758488	0.715719	-1.1997	-0.489657	-0.735712	-0.0578346	-1.09686	SLC39A3	29985	0006810 // transport // inferred from electronic annotation /// 0006811 // ion transport // inferred from electronic annotation /// 0006829 // zinc ion transport // inferred from electronic annotation /// 0030001 // metal ion transport // inferred from electronic annotation /// 0055085 // transmembrane transport // inferred from electronic annotation	0016020 // membrane // inferred from electronic annotation /// 0016021 // integral to membrane // inferred from electronic annotation	0005385 // zinc ion transmembrane transporter activity // inferred from electronic annotation /// 0046873 // metal ion transmembrane transporter activity // inferred from electronic annotation	chr19:2732524-2740006 (-) // 71.69 // p13.3
221958_s_at	0.00221824	0.000133453	3.20164	up	1.52703	0	0.0236673	-0.114094	-0.218328	0.177399	0.643619	-1.60363	-1.41008	-1.91464	-1.57281	-0.963408	WLS	79971	0006350 // transcription // inferred from electronic annotation /// 0007275 // multicellular organismal development // inferred from electronic annotation /// 0016055 // Wnt receptor signaling pathway // inferred from electronic annotation /// 0043123 // positive regulation of I-kappaB kinase/NF-kappaB cascade // inferred from sequence or structural similarity /// 0043123 // positive regulation o…	0000139 // Golgi membrane // inferred from electronic annotation /// 0005634 // nucleus // inferred from direct assay /// 0005634 // nucleus // inferred from electronic annotation /// 0005730 // nucleolus // inferred from direct assay /// 0005737 // cytoplasm // inferred from electronic annotation /// 0005794 // Golgi apparatus // inferred from electronic annotation /// 0016020 // membrane // inf…	0003677 // DNA binding // inferred from electronic annotation /// 0004871 // signal transducer activity // inferred from sequence or structural similarity /// 0004871 // signal transducer activity // inferred from mutant phenotype /// 0004872 // receptor activity // inferred from electronic annotation	chr1:68591040-68698185 (-) // 95.48 // p31.3
203550_s_at	0.000195895	1.55986e-06	3.19918	up	0.636761	0.295872	0	0.26142	1.34409	0.860833	1.02244	-1.1278	-0.623824	-0.530496	-0.774769	-0.501475	FAM189B	10712		0016020 // membrane // inferred from electronic annotation /// 0016021 // integral to membrane // non-traceable author statement /// 0016021 // integral to membrane // inferred from electronic annotation	0050699 // WW domain binding // inferred from physical interaction	chr1:155217008-155225246 (-) // 93.75 // q22
217761_at	0.00346914	0.000270368	3.1853	up	0.0250797	0.152493	0.554218	0.735108	0.762454	1.18133	0	-1.67154	-1.69931	-0.587922	-0.899347	-1.06282	ADI1	55256	0008652 // cellular amino acid biosynthetic process // inferred from electronic annotation /// 0009086 // methionine biosynthetic process // inferred from electronic annotation /// 0019509 // L-methionine salvage from methylthioadenosine // inferred from direct assay /// 0019509 // L-methionine salvage from methylthioadenosine // inferred from electronic annotation /// 0055114 // oxidation reduct…	0005634 // nucleus // inferred from direct assay /// 0005634 // nucleus // inferred from electronic annotation /// 0005737 // cytoplasm // inferred from direct assay /// 0005886 // plasma membrane // inferred from direct assay /// 0005886 // plasma membrane // inferred from electronic annotation /// 0016020 // membrane // inferred from electronic annotation	0005515 // protein binding // inferred from physical interaction /// 0016491 // oxidoreductase activity // inferred from direct assay /// 0016491 // oxidoreductase activity // inferred from electronic annotation /// 0016702 // oxidoreductase activity, acting on single donors with incorporation of molecular oxygen, incorporation of two atoms of oxygen // inferred from electronic annotation /// 004…	chr2:3501690-3523302 (-) // 99.75 // p25.3
208704_x_at	0.00144141	6.33394e-05	3.1786	up	0.49463	0.173675	-0.238584	0.0655413	0.172721	0	1.16725	-1.38529	-1.55795	-1.97268	-1.19026	-0.924905	APLP2	334	0007186 // G-protein coupled receptor protein signaling pathway // non-traceable author statement	0005634 // nucleus // inferred from direct assay /// 0005634 // nucleus // inferred from electronic annotation /// 0005886 // plasma membrane // inferred from electronic annotation /// 0016020 // membrane // inferred from electronic annotation /// 0016021 // integral to membrane // non-traceable author statement /// 0016021 // integral to membrane // inferred from electronic annotation	0003677 // DNA binding // non-traceable author statement /// 0003677 // DNA binding // inferred from electronic annotation /// 0004867 // serine-type endopeptidase inhibitor activity // inferred from electronic annotation /// 0005488 // binding // inferred from electronic annotation /// 0005515 // protein binding // inferred from physical interaction /// 0030414 // peptidase inhibitor activity //…	chr11:129939815-130014699 (+) // 95.96 // q24.3
227974_at	0.00469373	0.000450419	3.17717	up	0.0692596	0.402504	0.17901	0.338252	1.1974	0.887217	0.550624	-1.2159	-1.99008	-0.832528	-1.06054	-0.650917						chr5:1350419-1350914 (+) // 34.62 // p15.33
223368_s_at	0.000459844	7.16821e-06	3.17519	up	1.00788	0.899885	1.45257	1.28289	2.03383	1.73961	1.25548	-0.197556	-0.346981	0	-0.141557	-0.739452	METTL11A	28989	0007051 // spindle organization // inferred from mutant phenotype /// 0007059 // chromosome segregation // inferred from mutant phenotype /// 0018016 // N-terminal peptidyl-proline dimethylation // inferred from direct assay /// 0035572 // N-terminal peptidyl-serine dimethylation // inferred from direct assay /// 0035573 // N-terminal peptidyl-serine trimethylation // inferred from direct assay	0005634 // nucleus // inferred from direct assay /// 0005634 // nucleus // inferred from electronic annotation	0005515 // protein binding // inferred from physical interaction /// 0008168 // methyltransferase activity // inferred from electronic annotation /// 0008276 // protein methyltransferase activity // inferred from direct assay /// 0016740 // transferase activity // inferred from electronic annotation	chr9:132388451-132397877 (+) // 97.33 // q34.11
202708_s_at	8.98848e-05	2.81417e-07	3.16919	up	1.29822	1.37977	1.21487	1.2235	1.37537	1.57807	1.48815	-0.349511	-0.206131	-0.528163	-0.0648413	-0.344795	HIST2H2BE	8349	0006334 // nucleosome assembly // non-traceable author statement /// 0006334 // nucleosome assembly // inferred from electronic annotation /// 0042742 // defense response to bacterium // inferred from electronic annotation	0000786 // nucleosome // non-traceable author statement /// 0000786 // nucleosome // inferred from electronic annotation /// 0005634 // nucleus // inferred from electronic annotation	0003677 // DNA binding // non-traceable author statement /// 0003677 // DNA binding // inferred from electronic annotation /// 0005515 // protein binding // inferred from physical interaction	chr1:149856009-149858232 (-) // 87.13 // q21.2
202733_at	0.00431352	0.000392768	3.16646	up	1.04586	0.430184	0	-0.0677147	0.759599	0.369474	1.63824	-0.845983	-0.906533	-1.58239	-1.54558	-0.451262	P4HA2	8974	0018401 // peptidyl-proline hydroxylation to 4-hydroxy-L-proline // inferred from electronic annotation /// 0055114 // oxidation reduction // inferred from electronic annotation	0005783 // endoplasmic reticulum // inferred from electronic annotation /// 0005788 // endoplasmic reticulum lumen // inferred from electronic annotation	0004656 // procollagen-proline 4-dioxygenase activity // inferred from electronic annotation /// 0004656 // procollagen-proline 4-dioxygenase activity // traceable author statement /// 0005488 // binding // inferred from electronic annotation /// 0005506 // iron ion binding // inferred from electronic annotation /// 0005515 // protein binding // inferred from physical interaction /// 0005515 // p…	chr5:131528302-131562559 (-) // 98.81 // q31.1
242139_s_at	0.0044263	0.000410391	3.16431	up	-0.54511	0.0488424	0.25478	0	0.320405	0.0471506	-0.370835	-1.6348	-2.41388	-1.42792	-1.36921	-1.57642						chr19:58826574-58827018 (+) // 13.74 // q13.43
221991_at	0.00155261	7.16344e-05	3.16286	up	0.693488	0.422089	0.875803	0.454915	1.05142	1.05825	1.1203	-1.59621	-0.822243	-0.736428	-1.27122	-0.489991	NXPH3	11248	0007218 // neuropeptide signaling pathway // non-traceable author statement	0005576 // extracellular region // non-traceable author statement /// 0005576 // extracellular region // inferred from electronic annotation	0005515 // protein binding // inferred from physical interaction	chr17:47655956-47661189 (+) // 89.28 // q21.33
232529_at	0.00721675	0.000897785	3.16285	up	0.802492	0.0300989	0	0.146059	-0.625655	0.0916023	-1.04328	-1.13166	-1.66241	-2.31956	-1.26194	-2.35819	SP3	6670	0001503 // ossification // inferred from electronic annotation /// 0001701 // in utero embryonic development // inferred from electronic annotation /// 0001779 // natural killer cell differentiation // inferred from electronic annotation /// 0001829 // trophectodermal cell differentiation // inferred from electronic annotation /// 0001889 // liver development // inferred from electronic annotatio…	0005622 // intracellular // inferred from electronic annotation /// 0005634 // nucleus // inferred by curator /// 0005634 // nucleus // inferred from electronic annotation	0003676 // nucleic acid binding // inferred from electronic annotation /// 0003677 // DNA binding // inferred from electronic annotation /// 0003682 // chromatin binding // inferred from electronic annotation /// 0003690 // double-stranded DNA binding // inferred from electronic annotation /// 0005515 // protein binding // inferred from physical interaction /// 0008270 // zinc ion binding // infe…	chr2:174826688-174828177 (-) // 99.13 // q31.1
216698_x_at	0.021004	0.0046381	3.1598	up	0.217509	0.784002	0.612517	0.189355	1.47041	0.900221	1.18319	0	-0.594589	-0.496534	-1.23211	-1.75138	OR7E35P /// OR7E37P	26636///391632	0007186 // G-protein coupled receptor protein signaling pathway // inferred from electronic annotation	0016021 // integral to membrane // inferred from electronic annotation	0004872 // receptor activity // inferred from electronic annotation /// 0004984 // olfactory receptor activity // inferred from electronic annotation	chr11:71614231-71615168 (+) // 93.21 // q13.4 /// chr13:42016858-42017802 (+) // 94.06 // q14.11 /// chr13:68485143-68486083 (+) // 93.21 // q21.32 /// chr3:125453130-125454072 (+) // 95.97 // q21.2 /// chr3:125430979-125431916 (+) // 93.31 // q21.2 /// chr4:9470749-9471712 (+) // 94.06 // p16.1 /// chr4:9756496-9757432 (+) // 92.36 // p16.1 /// chr9:92978306-92979236 (+) // 92.14 // q22.2 /// ch…
236033_at	0.00352964	0.000278157	3.15612	up	0.484695	0.594543	1.02977	0.765549	1.80801	1.40522	0.962675	0	-0.635829	-0.921192	-0.416554	-1.28115	ASB12	142689				chrX:63444071-63444880 (-) // 99.78 // q11.2
200997_at	0.00197986	0.000110201	3.15313	up	0.148863	0.021842	0.123908	-0.0343399	1.41487	0.890509	1.0555	-0.7471	-0.982308	-1.11239	-1.52197	-1.3336	RBM14 /// RBM4	10432///5936	0006260 // DNA replication // non-traceable author statement /// 0006281 // DNA repair // non-traceable author statement /// 0006310 // DNA recombination // non-traceable author statement /// 0006350 // transcription // inferred from electronic annotation /// 0006396 // RNA processing // traceable author statement /// 0006397 // mRNA processing // inferred from electronic annotation /// 0008380 /…	0005634 // nucleus // inferred from electronic annotation /// 0005634 // nucleus // inferred from direct assay /// 0005667 // transcription factor complex // inferred from physical interaction /// 0005730 // nucleolus // inferred from electronic annotation /// 0005730 // nucleolus // inferred from direct assay /// 0005737 // cytoplasm // inferred from electronic annotation /// 0016592 // mediator…	0000166 // nucleotide binding // inferred from electronic annotation /// 0003676 // nucleic acid binding // inferred from electronic annotation /// 0003723 // RNA binding // inferred from electronic annotation /// 0003723 // RNA binding // non-traceable author statement /// 0003723 // RNA binding // traceable author statement /// 0005515 // protein binding // inferred from physical interaction //…	chr11:66407169-66413938 (+) // 90.86 // q13.2
227503_at	0.0177208	0.00357801	3.15009	up	1.31512	1.36899	0	1.0315	-0.883604	-0.597371	-0.796519	-0.988799	-0.677121	-0.13207	-0.791113	0.180848						chr3:110918502-110920289 (+) // 61.37 // q13.13
214149_s_at	0.00312791	0.000228719	3.14367	up	0.674293	0	0.045496	0.120634	0.0214815	0.22301	0.342732	-1.77335	-1.75087	-1.12701	-0.876598	-1.71467	ATP6V0E1	8992	0006810 // transport // inferred from electronic annotation /// 0006811 // ion transport // inferred from electronic annotation /// 0007035 // vacuolar acidification // inferred from sequence or structural similarity /// 0015986 // ATP synthesis coupled proton transport // inferred from electronic annotation /// 0015991 // ATP hydrolysis coupled proton transport // inferred from electronic annota…	0005624 // membrane fraction // traceable author statement /// 0016020 // membrane // inferred from electronic annotation /// 0016021 // integral to membrane // inferred from electronic annotation /// 0033179 // proton-transporting V-type ATPase, V0 domain // inferred from electronic annotation	0005215 // transporter activity // non-traceable author statement /// 0015078 // hydrogen ion transmembrane transporter activity // inferred from electronic annotation /// 0016787 // hydrolase activity // inferred from electronic annotation /// 0042625 // ATPase activity, coupled to transmembrane movement of ions // inferred from sequence or structural similarity /// 0046961 // proton-transportin…	chr5:172461763-172461889 (-) // 50.0 // q35.1
212484_at	0.00575816	0.000626486	3.14067	up	0.659499	1.1462	1.09784	0.734595	1.65199	2.20257	2.51339	-0.277701	-0.0925178	-0.471418	0	-0.266526	FAM89B	23625				chr11:65339844-65341661 (+) // 87.58 // q13.1
203219_s_at	0.00826801	0.00111455	3.13988	up	0	0.334544	-0.113638	0.0708599	1.39144	1.2296	1.84667	-0.783487	-1.48888	-0.761993	-0.791068	-0.632409	APRT	353	0006166 // purine ribonucleoside salvage // inferred from electronic annotation /// 0006168 // adenine salvage // inferred from electronic annotation /// 0007625 // grooming behavior // inferred from electronic annotation /// 0009116 // nucleoside metabolic process // inferred from electronic annotation /// 0046083 // adenine metabolic process // inferred from electronic annotation	0005737 // cytoplasm // traceable author statement /// 0005737 // cytoplasm // inferred from electronic annotation /// 0005829 // cytosol // not recorded	0002055 // adenine binding // inferred from electronic annotation /// 0003999 // adenine phosphoribosyltransferase activity // not recorded /// 0003999 // adenine phosphoribosyltransferase activity // inferred from electronic annotation /// 0003999 // adenine phosphoribosyltransferase activity // traceable author statement /// 0005515 // protein binding // inferred from physical interaction /// 0…	chr16:88875878-88878378 (-) // 100.0 // q24.3
222027_at	0.0024957	0.000160925	3.13901	up	1.51216	0.432087	0.225974	0.0753145	-0.38667	-0.103847	0.12451	-1.63059	-1.15715	-1.16997	-1.35586	-1.59546	NUCKS1	64710		0005634 // nucleus // inferred from electronic annotation	0016301 // kinase activity // inferred from electronic annotation
220934_s_at	0.00112786	4.22539e-05	3.13818	up	0.276169	0	0.440354	0.299404	1.34969	1.16193	0.875982	-0.889684	-0.886854	-1.12911	-0.884649	-1.31395	TMEM223	79064		0005739 // mitochondrion // inferred from electronic annotation /// 0016020 // membrane // inferred from electronic annotation /// 0016021 // integral to membrane // inferred from electronic annotation		chr11:62557800-62558313 (-) // 64.18 // q12.3
36030_at	0.00457246	0.000431114	3.13794	up	0.697351	0.824732	-0.301337	-0.484674	1.11587	0.287425	1.18509	-1.52489	-1.46429	-1.21526	-1.25448	-0.415553	IFFO1	25900		0005882 // intermediate filament // inferred from electronic annotation		chr12:6648722-6657429 (-) // 87.56 // p13.31
215726_s_at	0.0014622	6.47047e-05	3.12573	up	0	-0.28287	0.227547	0.0266428	0.58243	0.0448179	0.0944147	-1.78337	-1.34097	-1.86797	-1.73411	-0.999568	CYB5A	1528	0006810 // transport // inferred from electronic annotation /// 0022900 // electron transport chain // inferred from electronic annotation	0005737 // cytoplasm // inferred from electronic annotation /// 0005739 // mitochondrion // inferred from electronic annotation /// 0005741 // mitochondrial outer membrane // not recorded /// 0005783 // endoplasmic reticulum // inferred from electronic annotation /// 0005789 // endoplasmic reticulum membrane // inferred from electronic annotation /// 0005792 // microsome // inferred from electron…	0004033 // aldo-keto reductase activity // not recorded /// 0004129 // cytochrome-c oxidase activity // traceable author statement /// 0019899 // enzyme binding // inferred from physical interaction /// 0020037 // heme binding // inferred from electronic annotation /// 0046872 // metal ion binding // inferred from electronic annotation	chr18:71920529-71928916 (-) // 99.66 // q22.3
218638_s_at	0.00804935	0.00106558	3.12405	up	0.624749	0.304147	0.80008	0.363722	1.14748	0.380159	0.891915	-1.10323	-1.6323	-2.2475	-0.973392	-0.286321	SPON2	10417	0007155 // cell adhesion // inferred from electronic annotation /// 0007411 // axon guidance // traceable author statement /// 0045087 // innate immune response // inferred from electronic annotation	0005576 // extracellular region // inferred from electronic annotation /// 0005578 // proteinaceous extracellular matrix // inferred from electronic annotation	0005102 // receptor binding // inferred from electronic annotation /// 0046872 // metal ion binding // inferred from electronic annotation	chr4:1160722-1166597 (-) // 98.4 // p16.3
226531_at	0.00184839	9.62319e-05	3.11902	up	0.577108	0	0.807303	0.462865	1.38967	1.24179	1.5245	-0.0948791	-0.688257	-0.0320129	0.204967	-0.479537	ORAI1	84876	0006810 // transport // inferred from electronic annotation /// 0006811 // ion transport // inferred from electronic annotation /// 0006816 // calcium ion transport // inferred from electronic annotation /// 0051924 // regulation of calcium ion transport // inferred from mutant phenotype /// 0051928 // positive regulation of calcium ion transport // inferred from direct assay	0005886 // plasma membrane // inferred from electronic annotation /// 0005887 // integral to plasma membrane // inferred from direct assay /// 0016020 // membrane // inferred from electronic annotation /// 0016021 // integral to membrane // inferred from electronic annotation	0005216 // ion channel activity // inferred from electronic annotation /// 0005262 // calcium channel activity // inferred from electronic annotation /// 0005515 // protein binding // inferred from physical interaction /// 0015279 // store-operated calcium channel activity // inferred from direct assay	chr12:122064471-122080198 (+) // 80.28 // q24.31
212766_s_at	0.000783769	1.96368e-05	3.11378	up	0.243616	0	-0.291101	-0.0694942	0.483438	0.643992	0.540105	-1.49342	-1.76168	-1.28257	-1.80241	-1.16649	ISG20L2	81875	0042254 // ribosome biogenesis // inferred from electronic annotation	0005622 // intracellular // inferred from electronic annotation /// 0005634 // nucleus // inferred from electronic annotation /// 0005730 // nucleolus // inferred from electronic annotation	0003676 // nucleic acid binding // inferred from electronic annotation /// 0004518 // nuclease activity // inferred from electronic annotation /// 0004527 // exonuclease activity // inferred from electronic annotation /// 0005515 // protein binding // inferred from physical interaction /// 0016787 // hydrolase activity // inferred from electronic annotation	chr1:156691682-156698224 (-) // 75.47 // q23.1
214081_at	0.0292217	0.00755476	3.10846	up	0.199908	1.4173	0.813606	0.662284	0.0901346	-0.255448	0.70245	-1.21619	-0.971832	-2.48895	-0.480354	-0.430643	PLXDC1	57125	0001525 // angiogenesis // non-traceable author statement	0005576 // extracellular region // inferred from electronic annotation /// 0005737 // cytoplasm // inferred from electronic annotation /// 0016020 // membrane // inferred from electronic annotation /// 0016021 // integral to membrane // inferred from electronic annotation		chr17:37219563-37221507 (-) // 91.86 // q12
243541_at	0.00460032	0.000435373	3.10819	up	1.41132	0.467983	1.73971	2.07217	-0.962634	-0.697351	-2.16196	-1.3053	-0.418024	0	0.0530095	-0.274826	IL31RA	133396	0000165 // MAPKKK cascade // non-traceable author statement /// 0006916 // anti-apoptosis // non-traceable author statement /// 0006952 // defense response // non-traceable author statement /// 0007169 // transmembrane receptor protein tyrosine kinase signaling pathway // non-traceable author statement /// 0007259 // JAK-STAT cascade // inferred from expression pattern /// 0008284 // positive reg…	0005886 // plasma membrane // inferred from electronic annotation /// 0016020 // membrane // inferred from electronic annotation /// 0016021 // integral to membrane // non-traceable author statement /// 0016021 // integral to membrane // inferred from electronic annotation	0003713 // transcription coactivator activity // non-traceable author statement /// 0004872 // receptor activity // inferred from electronic annotation /// 0004896 // cytokine receptor activity // traceable author statement /// 0019901 // protein kinase binding // non-traceable author statement /// 0019955 // cytokine binding // non-traceable author statement	chr5:55218224-55218677 (+) // 76.72 // q11.2
1554080_at	0.0059975	0.000669281	3.09978	up	0.139184	0.387962	0.599204	0.462171	0.871866	0.747086	0	-0.40751	-1.06694	-1.17396	-1.42293	-1.79843	RQCD1	9125	0006350 // transcription // inferred from electronic annotation /// 0007548 // sex differentiation // traceable author statement /// 0019221 // cytokine-mediated signaling pathway // inferred from electronic annotation /// 0045449 // regulation of transcription // inferred from electronic annotation	0005634 // nucleus // inferred from electronic annotation	0005488 // binding // inferred from electronic annotation /// 0005515 // protein binding // inferred from physical interaction /// 0005515 // protein binding // inferred from electronic annotation	chr2:219433314-219458576 (+) // 98.34 // q35
218065_s_at	0.000105359	4.05641e-07	3.09256	up	0.814221	0.408402	-0.0408726	0.236833	0.392384	0.630046	0.259507	-1.12375	-1.36501	-1.13871	-1.23851	-1.34909	TMEM9B	56674	0043123 // positive regulation of I-kappaB kinase/NF-kappaB cascade // inferred from mutant phenotype	0016020 // membrane // inferred from electronic annotation /// 0016021 // integral to membrane // inferred from electronic annotation	0004871 // signal transducer activity // inferred from mutant phenotype	chr11:8968839-8985989 (-) // 97.43 // p15.4
212299_at	0.00305567	0.000219589	3.08871	up	0.417268	0.134708	0.150191	-0.0473042	-0.117486	0.497767	0.00474739	-1.51583	-2.0452	-0.923137	-1.33106	-1.57703	NEK9	91754	0006468 // protein phosphorylation // inferred from electronic annotation /// 0007049 // cell cycle // inferred from electronic annotation /// 0007067 // mitosis // inferred from electronic annotation /// 0051301 // cell division // inferred from electronic annotation	0005634 // nucleus // inferred from electronic annotation /// 0005737 // cytoplasm // inferred from electronic annotation /// 0005739 // mitochondrion // inferred from direct assay	0000166 // nucleotide binding // inferred from electronic annotation /// 0004672 // protein kinase activity // inferred from electronic annotation /// 0004674 // protein serine/threonine kinase activity // inferred from electronic annotation /// 0005515 // protein binding // inferred from physical interaction /// 0005524 // ATP binding // inferred from electronic annotation /// 0016301 // kinase …	chr14:75548817-75551392 (-) // 98.81 // q24.3
209154_at	0.00483675	0.000474014	3.08549	up	0.718235	-0.146239	-0.100801	0.0203104	0.743178	0	1.2432	-1.02848	-1.31282	-1.66786	-1.80791	-0.540507	TAX1BP3	30851	0007266 // Rho protein signal transduction // inferred from direct assay /// 0016055 // Wnt receptor signaling pathway // inferred from electronic annotation /// 0030178 // negative regulation of Wnt receptor signaling pathway // inferred from sequence or structural similarity /// 0030178 // negative regulation of Wnt receptor signaling pathway // inferred from electronic annotation	0005634 // nucleus // inferred from electronic annotation /// 0005737 // cytoplasm // non-traceable author statement /// 0005737 // cytoplasm // inferred from electronic annotation	0005515 // protein binding // inferred from physical interaction /// 0005515 // protein binding // inferred from electronic annotation	chr17:3566189-3571867 (-) // 96.58 // p13.2
219464_at	3.71106e-06	6.44562e-10	3.08535	up	-0.659882	0.160236	0.580694	-0.383554	2.9805	2.7741	0.907369	1.32462	1.17911	-0.0810566	-0.55097	-1.12085	CA14	23632		0016020 // membrane // inferred from electronic annotation /// 0016021 // integral to membrane // inferred from electronic annotation /// 0016021 // integral to membrane // traceable author statement	0004089 // carbonate dehydratase activity // inferred from electronic annotation /// 0004089 // carbonate dehydratase activity // traceable author statement /// 0016829 // lyase activity // inferred from electronic annotation /// 0046872 // metal ion binding // inferred from electronic annotation	chr1:150230217-150237476 (+) // 93.85 // q21.2
201479_at	3.98366e-05	5.25476e-08	3.08508	up	0.397858	0.0903311	-0.105822	0.145751	-0.0542545	0.372876	0	-1.4478	-1.39514	-1.65973	-1.70535	-1.3137	DKC1	1736	0001522 // pseudouridine synthesis // inferred from electronic annotation /// 0006364 // rRNA processing // inferred from electronic annotation /// 0006364 // rRNA processing // traceable author statement /// 0006396 // RNA processing // inferred from electronic annotation /// 0006396 // RNA processing // traceable author statement /// 0007004 // telomere maintenance via telomerase // traceable a…	0005634 // nucleus // inferred from direct assay /// 0005634 // nucleus // inferred from electronic annotation /// 0005654 // nucleoplasm // not recorded /// 0005654 // nucleoplasm // traceable author statement /// 0005697 // telomerase holoenzyme complex // inferred from direct assay /// 0005730 // nucleolus // inferred from direct assay /// 0005730 // nucleolus // inferred from electronic annot…	0003720 // telomerase activity // inferred from direct assay /// 0003723 // RNA binding // inferred from electronic annotation /// 0003723 // RNA binding // traceable author statement /// 0005515 // protein binding // inferred from physical interaction /// 0009982 // pseudouridine synthase activity // inferred from electronic annotation /// 0016853 // isomerase activity // inferred from electroni…	chrX:153991180-154005959 (+) // 97.52 // q28
204125_at	0.00264194	0.000175754	3.08387	up	1.5048	1.53968	1.27855	0.60303	0	1.33292	1.51554	-0.619538	-0.739628	-0.040102	-0.206738	-0.964466	NDUFAF1	51103	0006120 // mitochondrial electron transport, NADH to ubiquinone // non-traceable author statement /// 0006461 // protein complex assembly // non-traceable author statement	0005739 // mitochondrion // inferred from electronic annotation /// 0005747 // mitochondrial respiratory chain complex I // non-traceable author statement	0005515 // protein binding // inferred from physical interaction /// 0051082 // unfolded protein binding // non-traceable author statement	chr15:41679550-41694620 (-) // 89.42 // q15.1
211373_s_at	0.000746325	1.75633e-05	3.08309	up	0.399518	0.378913	0.356828	0	0.739446	0.78474	1.27538	-0.45291	-0.988971	-0.797051	-0.592753	-1.29134	PSEN2	5664	0001666 // response to hypoxia // inferred from electronic annotation /// 0001708 // cell fate specification // inferred from electronic annotation /// 0001756 // somitogenesis // inferred from electronic annotation /// 0001933 // negative regulation of protein phosphorylation // inferred from electronic annotation /// 0001942 // hair follicle development // inferred from electronic annotation //…	0000139 // Golgi membrane // inferred from electronic annotation /// 0000776 // kinetochore // inferred from direct assay /// 0005624 // membrane fraction // inferred from electronic annotation /// 0005634 // nucleus // inferred from sequence or structural similarity /// 0005637 // nuclear inner membrane // inferred from direct assay /// 0005743 // mitochondrial inner membrane // inferred from se…	0004175 // endopeptidase activity // inferred from sequence or structural similarity /// 0004175 // endopeptidase activity // inferred from electronic annotation /// 0005515 // protein binding // inferred from physical interaction /// 0005515 // protein binding // inferred from electronic annotation /// 0008233 // peptidase activity // inferred from electronic annotation /// 0016787 // hydrolase …	chr1:227063197-227083797 (+) // 97.54 // q42.13
225242_s_at	0.047465	0.0151697	3.08292	up	1.51225	0.388094	0.148713	0.354298	-0.879446	-1.59887	1.12764	-2.2596	-1.62467	-3.55384	-1.71773	-0.293648	CCDC80	151887	0010811 // positive regulation of cell-substrate adhesion // inferred from electronic annotation /// 0030198 // extracellular matrix organization // inferred from electronic annotation	0005576 // extracellular region // inferred from electronic annotation /// 0005578 // proteinaceous extracellular matrix // inferred from electronic annotation /// 0005604 // basement membrane // inferred from electronic annotation /// 0005614 // interstitial matrix // inferred from electronic annotation /// 0019031 // viral envelope // inferred from electronic annotation /// 0031012 // extracell…	0001968 // fibronectin binding // inferred from electronic annotation /// 0005539 // glycosaminoglycan binding // inferred from electronic annotation /// 0008201 // heparin binding // inferred from electronic annotation	chr3:112324111-112359950 (-) // 94.9 // q13.2
201552_at	0.00862334	0.00118395	3.07965	up	1.30301	0	-0.561437	-0.0215111	0.643243	0.791937	1.35731	-0.902871	-1.69339	-1.58221	-1.03499	-0.39141	LAMP1	3916	0006914 // autophagy // inferred from electronic annotation	0005624 // membrane fraction // traceable author statement /// 0005764 // lysosome // inferred from direct assay /// 0005764 // lysosome // inferred from electronic annotation /// 0005764 // lysosome // traceable author statement /// 0005765 // lysosomal membrane // inferred from electronic annotation /// 0005768 // endosome // inferred from electronic annotation /// 0005770 // late endosome // i…		chr13:113960798-113977740 (+) // 88.72 // q34
219947_at	0.00541677	0.000571548	3.07767	up	1.07544	0.697513	-0.649856	0.057312	-0.812558	0	0.431981	-1.99533	-1.3207	-1.72672	-2.39493	-0.987554	CLEC4A	50856	0007155 // cell adhesion // traceable author statement /// 0007166 // cell surface receptor linked signaling pathway // traceable author statement /// 0045087 // innate immune response // inferred from electronic annotation	0005887 // integral to plasma membrane // traceable author statement /// 0016020 // membrane // inferred from electronic annotation /// 0016021 // integral to membrane // inferred from electronic annotation	0004888 // transmembrane receptor activity // traceable author statement /// 0005488 // binding // inferred from electronic annotation /// 0005529 // sugar binding // inferred from electronic annotation	chr12:8276233-8291200 (+) // 92.76 // p13.31
212987_at	0.0184708	0.00381046	3.072	up	0.985646	0.972999	0	0.7856	-1.52392	-0.885859	0.027524	-1.91685	-1.43503	-1.34455	-1.4233	-1.71759	FBXO9	26268	0016567 // protein ubiquitination // non-traceable author statement	0000151 // ubiquitin ligase complex // non-traceable author statement	0004842 // ubiquitin-protein ligase activity // non-traceable author statement	chr6:52930213-52964401 (+) // 80.12 // p12.1
228909_at	0.00770074	0.000994505	3.06799	up	0.374424	0.0820289	0	0.385489	-0.674854	-0.444048	0.0748129	-1.4843	-0.919738	-0.380538	-1.87102	-1.82477	LOC642852	642852
229119_s_at	0.00917004	0.0013112	3.05639	up	1.09194	0.703756	1.40734	-0.424124	1.49747	1.78248	0.590626	-1.15072	-1.13427	-0.245305	0.00627995	-0.785478	ZSWIM7	125150	0006281 // DNA repair // inferred from electronic annotation /// 0006310 // DNA recombination // inferred from electronic annotation /// 0006974 // response to DNA damage stimulus // inferred from electronic annotation	0005634 // nucleus // inferred from electronic annotation	0008270 // zinc ion binding // inferred from electronic annotation /// 0046872 // metal ion binding // inferred from electronic annotation	chr17:15881043-15903002 (-) // 96.16 // p12
212737_at	0.00147341	6.55973e-05	3.0526	up	0.530465	0.221346	0.423238	-0.0812607	0.645919	0.28664	1.59019	-0.863909	-1.16842	-1.26615	-1.31291	-0.855561	GM2A	2760	0001573 // ganglioside metabolic process // inferred from electronic annotation /// 0006629 // lipid metabolic process // inferred from electronic annotation /// 0006665 // sphingolipid metabolic process // inferred from electronic annotation /// 0006689 // ganglioside catabolic process // inferred from electronic annotation /// 0006869 // lipid transport // inferred from electronic annotation //…	0005737 // cytoplasm // inferred from electronic annotation /// 0005739 // mitochondrion // inferred from electronic annotation /// 0005764 // lysosome // non-traceable author statement /// 0005764 // lysosome // inferred from electronic annotation /// 0005889 // hydrogen:potassium-exchanging ATPase complex // inferred from electronic annotation /// 0009898 // internal side of plasma membrane // …	0004563 // beta-N-acetylhexosaminidase activity // inferred from electronic annotation /// 0005319 // lipid transporter activity // inferred from electronic annotation /// 0008047 // enzyme activator activity // inferred from electronic annotation /// 0016004 // phospholipase activator activity // inferred from electronic annotation /// 0030290 // sphingolipid activator protein activity // non-tr…	chr5:150647740-150649522 (+) // 42.79 // q33.1
216041_x_at	0.0104603	0.00161672	3.05086	up	0.559644	0.380352	0	-0.384018	1.51236	0.938962	1.98779	-1.16833	-0.694991	-1.18333	-0.725973	-0.705532	GRN	2896	0001835 // blastocyst hatching // inferred from electronic annotation /// 0007165 // signal transduction // non-traceable author statement /// 0007566 // embryo implantation // inferred from electronic annotation /// 0050679 // positive regulation of epithelial cell proliferation // inferred from electronic annotation	0005576 // extracellular region // inferred from electronic annotation /// 0005615 // extracellular space // inferred from electronic annotation /// 0005737 // cytoplasm // inferred from direct assay /// 0005739 // mitochondrion // inferred from electronic annotation /// 0043231 // intracellular membrane-bounded organelle // inferred from direct assay	0005125 // cytokine activity // inferred from electronic annotation /// 0008083 // growth factor activity // traceable author statement	chr17:42426872-42430470 (+) // 88.64 // q21.31
213144_at	0.044593	0.0138474	3.04873	up	-0.107965	-0.248325	0.502482	0.108061	1.45554	1.198	0.851139	-1.07636	0.196404	-0.13347	0	-0.078002	GOSR2	9570	0006810 // transport // inferred from electronic annotation /// 0006888 // ER to Golgi vesicle-mediated transport // traceable author statement /// 0006944 // cellular membrane fusion // traceable author statement /// 0015031 // protein transport // inferred from electronic annotation /// 0016192 // vesicle-mediated transport // inferred from electronic annotation	0000139 // Golgi membrane // inferred from electronic annotation /// 0005789 // endoplasmic reticulum membrane // inferred from electronic annotation /// 0005794 // Golgi apparatus // inferred from electronic annotation /// 0016020 // membrane // inferred from electronic annotation /// 0016021 // integral to membrane // inferred from electronic annotation	0004872 // receptor activity // inferred from electronic annotation /// 0005215 // transporter activity // traceable author statement	chr17:45000547-45018605 (+) // 99.13 // q21.32
233647_s_at	0.00355121	0.000281421	3.04717	up	1.02596	0.771353	0	0.542849	-0.417918	-0.756865	0.0454454	-1.83375	-1.16875	-1.49222	-1.3931	-1.28466	CDADC1	81602			0003824 // catalytic activity // inferred from electronic annotation /// 0008270 // zinc ion binding // inferred from electronic annotation /// 0016787 // hydrolase activity // inferred from electronic annotation /// 0046872 // metal ion binding // inferred from electronic annotation	chr13:49821889-49841921 (+) // 91.38 // q14.2
54970_at	0.000195895	1.55709e-06	3.04384	up	0.383075	-0.0634518	0.180179	0	0.460104	-0.142201	0.11462	-1.26058	-1.76651	-1.32107	-1.6945	-1.32085	ZMIZ2	83637	0006350 // transcription // inferred from electronic annotation /// 0045449 // regulation of transcription // inferred from electronic annotation /// 0045944 // positive regulation of transcription from RNA polymerase II promoter // inferred from direct assay	0005634 // nucleus // inferred from direct assay /// 0005634 // nucleus // inferred from electronic annotation /// 0043596 // nuclear replication fork // inferred from direct assay	0005515 // protein binding // inferred from physical interaction /// 0008270 // zinc ion binding // inferred from electronic annotation /// 0030374 // ligand-dependent nuclear receptor transcription coactivator activity // inferred from direct assay /// 0046872 // metal ion binding // inferred from electronic annotation	chr7:44807572-44808373 (+) // 94.52 // p13
212062_at	0.00323982	0.000242952	3.04047	up	1.19804	1.02101	-0.112805	0.446847	-0.0539017	0	0.666603	-1.35235	-1.7932	-0.72814	-0.743027	-1.14347	ATP9A	10079	0006754 // ATP biosynthetic process // inferred from electronic annotation /// 0008152 // metabolic process // inferred from electronic annotation /// 0015914 // phospholipid transport // inferred from electronic annotation	0016020 // membrane // inferred from electronic annotation /// 0016021 // integral to membrane // inferred from electronic annotation	0000166 // nucleotide binding // inferred from electronic annotation /// 0000287 // magnesium ion binding // inferred from electronic annotation /// 0003824 // catalytic activity // inferred from electronic annotation /// 0004012 // phospholipid-translocating ATPase activity // inferred from electronic annotation /// 0005524 // ATP binding // inferred from electronic annotation /// 0015662 // ATP…	chr20:50213053-50384867 (-) // 98.9 // q13.2
213836_s_at	0.00654853	0.000772572	3.03683	up	0.473926	0	0.442212	0.443159	0.697579	0.92636	0.145641	-1.16084	-0.887773	-0.459091	-1.4845	-1.78571	WIPI1	55062	0006914 // autophagy // inferred from expression pattern /// 0006914 // autophagy // inferred from electronic annotation /// 0048203 // vesicle targeting, trans-Golgi to endosome // inferred from direct assay	0000407 // pre-autophagosomal structure // inferred from direct assay /// 0000421 // autophagic vacuole membrane // inferred from direct assay /// 0005737 // cytoplasm // inferred from direct assay /// 0005768 // endosome // inferred from electronic annotation /// 0005794 // Golgi apparatus // inferred from electronic annotation /// 0005802 // trans-Golgi network // inferred from direct assay ///…	0005102 // receptor binding // inferred from direct assay /// 0030331 // estrogen receptor binding // inferred from direct assay /// 0032266 // phosphatidylinositol-3-phosphate binding // inferred from direct assay /// 0050681 // androgen receptor binding // inferred from direct assay	chr17:66417421-66417880 (-) // 95.03 // q24.2
230362_at	0.00505283	0.000507867	3.03337	up	0	0.875192	0.792893	1.11214	1.48589	1.26676	0.714647	-1.23296	-0.567343	-0.0433264	-1.15716	-1.06584	INPP5F	22876			0016787 // hydrolase activity // inferred from electronic annotation	chr10:121551026-121551718 (+) // 96.89 // q26.11
203136_at	0.0108719	0.00171252	3.031	up	0.817638	0.204105	0	-0.221262	1.7443	1.14805	1.83224	-0.684618	-0.536505	-1.47279	-1.01023	-0.348341	RABAC1	10567		0005737 // cytoplasm // inferred from electronic annotation /// 0005794 // Golgi apparatus // inferred from electronic annotation /// 0005886 // plasma membrane // inferred from electronic annotation /// 0008021 // synaptic vesicle // inferred from electronic annotation /// 0016020 // membrane // inferred from electronic annotation /// 0016021 // integral to membrane // inferred from electronic a…	0005515 // protein binding // inferred from physical interaction /// 0005515 // protein binding // inferred from electronic annotation /// 0042802 // identical protein binding // inferred from physical interaction	chr19:42460837-42463471 (-) // 95.45 // q13.2
220241_at	0.00519726	0.000533944	3.0309	up	2.04597	1.943	1.02081	1.62501	0.432854	0.673483	0.496088	-0.348156	-0.103625	-0.962506	0	-0.700718	TMCO3	55002	0006810 // transport // inferred from electronic annotation /// 0006811 // ion transport // inferred from electronic annotation /// 0006812 // cation transport // inferred from electronic annotation /// 0055085 // transmembrane transport // inferred from electronic annotation	0016020 // membrane // inferred from electronic annotation /// 0016021 // integral to membrane // inferred from electronic annotation	0015297 // antiporter activity // inferred from electronic annotation /// 0015299 // solute:hydrogen antiporter activity // inferred from electronic annotation	chr13:114145410-114188664 (+) // 96.67 // q34
215218_s_at	0.0024338	0.000154854	3.02984	up	-1.58429	1.19553	0.766976	1.16187	1.49198	1.45257	2.19374	-0.0746069	0.113063	0	-0.188854	-0.960251	WDR62	284403	0021987 // cerebral cortex development // inferred from mutant phenotype	0005634 // nucleus // inferred from direct assay /// 0005634 // nucleus // inferred from electronic annotation		chr19:36574015-36595967 (+) // 96.71 // q13.12
210395_x_at	0.00186748	9.81987e-05	3.02898	up	1.38717	1.59929	1.04962	0.851876	0.469977	0.914522	1.99479	-0.976093	-0.47238	0	-0.156707	-0.4838	MYL4	4635	0002026 // regulation of the force of heart contraction // inferred from mutant phenotype /// 0007517 // muscle organ development // non-traceable author statement /// 0032781 // positive regulation of ATPase activity // inferred from mutant phenotype /// 0060048 // cardiac muscle contraction // inferred from mutant phenotype	0005859 // muscle myosin complex // non-traceable author statement /// 0016459 // myosin complex // inferred from electronic annotation /// 0031672 // A band // inferred from mutant phenotype	0003774 // motor activity // inferred from electronic annotation /// 0003785 // actin monomer binding // inferred from direct assay /// 0005509 // calcium ion binding // inferred from electronic annotation /// 0008307 // structural constituent of muscle // non-traceable author statement /// 0032038 // myosin II heavy chain binding // non-traceable author statement /// 0051015 // actin filament bi…	chr17:45286764-45301045 (+) // 58.16 // q21.32
209610_s_at	0.0144952	0.0026525	3.02692	up	0.213858	1.28445	-0.528764	0.230046	1.46103	0.481631	1.24016	0	-0.903386	-1.59158	-1.49377	-0.870225	SLC1A4	6509	0006810 // transport // inferred from electronic annotation /// 0006835 // dicarboxylic acid transport // inferred from electronic annotation /// 0006865 // amino acid transport // not recorded /// 0015808 // L-alanine transport // inferred from direct assay /// 0015811 // L-cystine transport // inferred from direct assay /// 0015824 // proline transport // inferred from direct assay /// 0015825 …	0005882 // intermediate filament // inferred from sequence or structural similarity /// 0005882 // intermediate filament // inferred from electronic annotation /// 0005887 // integral to plasma membrane // inferred by curator /// 0016020 // membrane // inferred from electronic annotation /// 0016021 // integral to membrane // non-traceable author statement /// 0016021 // integral to membrane // i…	0005254 // chloride channel activity // inferred from direct assay /// 0015175 // neutral amino acid transmembrane transporter activity // inferred from electronic annotation /// 0015180 // L-alanine transmembrane transporter activity // inferred from direct assay /// 0015184 // L-cystine transmembrane transporter activity // inferred from direct assay /// 0015193 // L-proline transmembrane trans…	chr2:65216513-65249972 (+) // 94.88 // p14
213627_at	0.000564003	1.09044e-05	3.02624	up	0	0.160613	0.0940647	0.12363	-0.149936	0.164476	0.894304	-1.76536	-1.59065	-1.27553	-1.47014	-0.966577	MAGED2	10916				chrX:54838588-54842444 (+) // 77.49 // p11.21
218481_at	0.0100674	0.00151995	3.02174	up	1.04165	0.700815	0.764113	0.362055	1.40697	1.22614	2.01536	-1.29271	-0.286519	-0.0322552	0	-0.647146	EXOSC5	56915	0006364 // rRNA processing // non-traceable author statement /// 0006364 // rRNA processing // inferred from electronic annotation /// 0006396 // RNA processing // inferred from electronic annotation	0000178 // exosome (RNase complex) // inferred from electronic annotation /// 0005634 // nucleus // inferred from electronic annotation /// 0005730 // nucleolus // non-traceable author statement /// 0005730 // nucleolus // inferred from electronic annotation /// 0005737 // cytoplasm // non-traceable author statement	0000175 // 3'-5'-exoribonuclease activity // non-traceable author statement /// 0000175 // 3'-5'-exoribonuclease activity // inferred from electronic annotation /// 0003723 // RNA binding // inferred from electronic annotation /// 0004518 // nuclease activity // inferred from electronic annotation /// 0004527 // exonuclease activity // inferred from electronic annotation /// 0005515 // protein bi…	chr19:41892280-41903256 (-) // 96.44 // q13.2
216237_s_at	0.0447211	0.0138979	3.01859	up	0	0.136713	-0.184377	0.508125	1.33255	1.00702	2.01328	-2.00166	-1.35739	-0.880254	-0.246359	0.0845575	MCM5	4174	0006260 // DNA replication // not recorded /// 0006260 // DNA replication // inferred from electronic annotation /// 0006260 // DNA replication // traceable author statement /// 0006270 // DNA-dependent DNA replication initiation // inferred from electronic annotation /// 0006350 // transcription // inferred from electronic annotation /// 0045449 // regulation of transcription // inferred from el…	0005634 // nucleus // inferred from electronic annotation /// 0005634 // nucleus // traceable author statement /// 0005654 // nucleoplasm // not recorded	0000166 // nucleotide binding // inferred from electronic annotation /// 0003677 // DNA binding // inferred from electronic annotation /// 0005515 // protein binding // inferred from physical interaction /// 0005524 // ATP binding // inferred from electronic annotation	chr22:35819474-35820494 (+) // 97.45 // q12.3
223185_s_at	0.00190065	0.00010186	3.01714	up	0.0608263	0.349399	0	0.103865	1.34569	0.899377	0.430516	-2.41249	-0.667283	-1.1524	-0.889611	-1.17035	BHLHE41	79365	0006350 // transcription // inferred from electronic annotation /// 0006355 // regulation of transcription, DNA-dependent // non-traceable author statement /// 0006355 // regulation of transcription, DNA-dependent // inferred from electronic annotation /// 0007623 // circadian rhythm // inferred from electronic annotation /// 0008283 // cell proliferation // non-traceable author statement /// 000…	0005634 // nucleus // non-traceable author statement /// 0005634 // nucleus // inferred from electronic annotation	0003677 // DNA binding // inferred from electronic annotation /// 0003700 // sequence-specific DNA binding transcription factor activity // non-traceable author statement /// 0030528 // transcription regulator activity // inferred from electronic annotation	chr12:26272798-26278004 (-) // 92.47 // p12.1
203355_s_at	0.0279324	0.00705891	3.01709	up	2.80403	0.91818	0.639464	0.69889	-0.364299	-0.255902	0	-0.571937	-1.11226	-1.41818	-0.921489	-0.770234	PSD3	23362	0032012 // regulation of ARF protein signal transduction // inferred from electronic annotation	0005622 // intracellular // inferred from electronic annotation /// 0005624 // membrane fraction // inferred from electronic annotation /// 0005886 // plasma membrane // inferred from electronic annotation /// 0014069 // postsynaptic density // inferred from electronic annotation /// 0016020 // membrane // inferred from electronic annotation /// 0030054 // cell junction // inferred from electroni…	0005085 // guanyl-nucleotide exchange factor activity // inferred from electronic annotation /// 0005086 // ARF guanyl-nucleotide exchange factor activity // inferred from electronic annotation	chr8:18388210-18725320 (-) // 98.57 // p22
226773_at	0.00407024	0.000355947	3.01394	up	0.288815	0.290076	1.07553	1.31423	0	0.169084	0.0279932	-1.55246	-1.71147	-0.596627	-0.821448	-1.01501						chr4:89178767-89179616 (-) // 81.86 // q22.1
1556755_s_at	0.0119893	0.00197305	3.01239	up	-0.0410972	0.150534	1.12337	0.732022	1.08421	0.689789	0.623712	-0.808159	0.177668	-0.302786	-0.467163	-1.11849	LOC286149	286149				chr8:96079036-96085148 (-) // 54.99 // q22.1
201649_at	0.00332733	0.000253126	3.0115	up	1.04828	-0.276233	0.108867	0.187526	0.323051	0	0.844173	-0.953656	-1.31966	-1.73846	-1.6736	-0.670135	UBE2L6	9246	0006464 // protein modification process // traceable author statement /// 0019941 // modification-dependent protein catabolic process // inferred from electronic annotation /// 0032020 // ISG15-protein conjugation // inferred from electronic annotation /// 0043687 // post-translational protein modification // inferred from electronic annotation /// 0051246 // regulation of protein metabolic proce…		0004842 // ubiquitin-protein ligase activity // inferred from electronic annotation /// 0004842 // ubiquitin-protein ligase activity // traceable author statement /// 0005515 // protein binding // inferred from physical interaction /// 0005515 // protein binding // inferred from electronic annotation /// 0016874 // ligase activity // inferred from electronic annotation /// 0019787 // small conjug…	chr11:57319136-57335131 (-) // 98.28 // q12.1
1564069_at	0.00418131	0.000373813	3.01002	up	0.297782	1.21892	1.6553	1.49304	1.78798	1.14028	0.817657	0	-0.145938	-0.045373	-1.12735	-0.622378	NCRNA00213	100316868				chr7:27240055-27242441 (+) // 99.91 // p15.2
228119_at	0.0160946	0.00310571	3.00771	up	0.650432	0.662754	0.506747	0.856379	-0.0396481	0.549606	-1.13051	-2.99258	-1.51765	-0.53075	-1.35621	-1.45165	LRCH3	84859		0005576 // extracellular region // inferred from electronic annotation	0005515 // protein binding // inferred from electronic annotation	chr3:197574829-197610246 (+) // 93.13 // q29
236427_at	0.0225358	0.00514542	3.00763	up	0.418915	0.620704	0	0.380656	-0.706647	0.284455	-1.77283	-1.63025	-2.10582	-0.69464	-3.81547	-1.96038						chr16:78842754-78843269 (+) // 91.79 // q23.1
226068_at	0.0068973	0.000835568	3.00612	up	0.945813	0.80084	-0.400558	0	0.845059	-0.259794	1.63447	-2.12265	-1.33874	-2.34178	-1.74246	-0.818254	SYK	6850	0000187 // activation of MAPK activity // inferred from electronic annotation /// 0001820 // serotonin secretion // inferred from electronic annotation /// 0006461 // protein complex assembly // traceable author statement /// 0006468 // protein phosphorylation // traceable author statement /// 0006468 // protein phosphorylation // inferred from electronic annotation /// 0007159 // leukocyte cell-…	0005737 // cytoplasm // inferred from electronic annotation /// 0005829 // cytosol // not recorded /// 0019815 // B cell receptor complex // inferred from electronic annotation /// 0042101 // T cell receptor complex // inferred from direct assay	0000166 // nucleotide binding // inferred from electronic annotation /// 0004672 // protein kinase activity // non-traceable author statement /// 0004672 // protein kinase activity // inferred from electronic annotation /// 0004713 // protein tyrosine kinase activity // not recorded /// 0004713 // protein tyrosine kinase activity // inferred from electronic annotation /// 0004713 // protein tyros…	chr9:93659576-93660831 (+) // 96.17 // q22.2
226914_at	0.00364705	0.000299319	3.00466	up	2.09316	0.812348	0.411813	0.993166	0	0.766122	0.749805	-0.657886	-0.661449	-0.440054	-0.750922	-1.26398	ARPC5L	81873	0030833 // regulation of actin filament polymerization // inferred from electronic annotation	0005737 // cytoplasm // inferred from electronic annotation /// 0005856 // cytoskeleton // inferred from electronic annotation	0003779 // actin binding // inferred from electronic annotation /// 0005515 // protein binding // inferred from physical interaction	chr9:127637736-127640011 (+) // 75.15 // q33.3
232351_at	0.0143467	0.00260832	3.0027	up	0.911897	0.71492	0.987692	1.23744	-1.26709	-0.092063	-2.34751	-1.18548	-0.138095	0	-0.50715	-1.28564						chr8:74458005-74459990 (-) // 79.94 // q21.11
201227_s_at	0.00177715	8.99663e-05	3.00178	up	0.218342	0	0.287037	0.164989	0.683663	0.600209	0.278893	-1.47549	-1.23423	-0.717294	-1.22249	-1.6845	NDUFB8	4714	0006120 // mitochondrial electron transport, NADH to ubiquinone // non-traceable author statement /// 0006120 // mitochondrial electron transport, NADH to ubiquinone // inferred from electronic annotation /// 0006810 // transport // inferred from electronic annotation /// 0022900 // electron transport chain // inferred from electronic annotation	0005739 // mitochondrion // inferred from direct assay /// 0005739 // mitochondrion // inferred from electronic annotation /// 0005743 // mitochondrial inner membrane // inferred from electronic annotation /// 0005747 // mitochondrial respiratory chain complex I // inferred from direct assay /// 0005747 // mitochondrial respiratory chain complex I // non-traceable author statement /// 0005747 // …	0003954 // NADH dehydrogenase activity // inferred from electronic annotation /// 0008137 // NADH dehydrogenase (ubiquinone) activity // non-traceable author statement /// 0008137 // NADH dehydrogenase (ubiquinone) activity // inferred from electronic annotation	chr10:102283497-102289642 (-) // 98.26 // q24.31
233565_s_at	0.00079175	1.99055e-05	3.00113	up	0.213545	0	1.07416	0.304448	1.02145	0.32028	1.00421	-1.16283	-3.36513	-1.35907	-0.843265	-1.20257	SDCBP2	27111	0007399 // nervous system development // non-traceable author statement /// 0023034 // intracellular signaling pathway // non-traceable author statement /// 0046907 // intracellular transport // non-traceable author statement	0005737 // cytoplasm // inferred from direct assay /// 0005886 // plasma membrane // inferred by curator	0005515 // protein binding // inferred from electronic annotation /// 0008022 // protein C-terminus binding // inferred from physical interaction /// 0042803 // protein homodimerization activity // inferred from direct assay /// 0046982 // protein heterodimerization activity // inferred from physical interaction	chr20:1290622-1306351 (-) // 97.73 // p13
201256_at	0.00188623	9.99475e-05	2.99818	up	0.676582	0	0.449191	-0.425839	1.04097	1.02526	0.874299	-0.726422	-1.02741	-1.31933	-1.39467	-0.852251	COX7A2L	9167		0005739 // mitochondrion // inferred from electronic annotation /// 0005743 // mitochondrial inner membrane // inferred from electronic annotation /// 0005746 // mitochondrial respiratory chain // inferred from electronic annotation /// 0016020 // membrane // inferred from electronic annotation	0004129 // cytochrome-c oxidase activity // inferred from electronic annotation /// 0004129 // cytochrome-c oxidase activity // traceable author statement /// 0009055 // electron carrier activity // inferred from electronic annotation	chr2:42577646-42588341 (-) // 96.04 // p21
207707_s_at	0.00130622	5.25211e-05	2.99626	up	0.867141	0.882085	0.697432	0.777936	1.41647	0.876853	1.52176	0	-0.799716	-0.671319	-0.475144	-0.941299	SEC13	6396	0006810 // transport // inferred from electronic annotation /// 0006886 // intracellular protein transport // non-traceable author statement /// 0006888 // ER to Golgi vesicle-mediated transport // not recorded /// 0015031 // protein transport // inferred from electronic annotation /// 0016044 // cellular membrane organization // not recorded	0000776 // kinetochore // inferred from direct assay /// 0005635 // nuclear envelope // inferred from direct assay /// 0031080 // Nup107-160 complex // inferred from direct assay /// 0031080 // Nup107-160 complex // non-traceable author statement	0005515 // protein binding // inferred from physical interaction	chr3:10342616-10360857 (-) // 96.58 // p25.3
222304_x_at	0.048056	0.0154414	2.99573	up	0.137436	1.19502	0.148089	-0.643971	2.19453	2.01106	1.96075	0.095315	-1.45969	-0.965575	0	-1.07105	OR7E47P	26628				chr13:42017060-42017795 (+) // 95.19 // q14.11 /// chr13:68485345-68486065 (+) // 93.26 // q21.32 /// chr12:52501316-52502043 (+) // 99.59 // q13.13 /// chr2:71265063-71265791 (+) // 93.26 // p13.3 /// chr2:159719054-159719781 (+) // 93.4 // q24.1 /// chr3:125431181-125431898 (+) // 93.4 // q21.2 /// chr3:125453337-125454054 (+) // 91.75 // q21.2 /// chr4:9756698-9757425 (+) // 91.33 // p16.1 ///…
224710_at	0.0211938	0.00471271	2.99569	up	0.83883	-0.0151196	0	-0.0569143	1.83969	1.46158	1.88517	-1.09302	-0.869619	-0.858675	-1.20217	0.36134	RAB34	83871	0006810 // transport // inferred from electronic annotation /// 0006897 // endocytosis // inferred from electronic annotation /// 0007264 // small GTPase mediated signal transduction // inferred from electronic annotation /// 0015031 // protein transport // inferred from electronic annotation	0001726 // ruffle // inferred from electronic annotation /// 0005737 // cytoplasm // inferred from electronic annotation /// 0005769 // early endosome // inferred from electronic annotation /// 0005794 // Golgi apparatus // inferred from electronic annotation	0000166 // nucleotide binding // inferred from electronic annotation /// 0003924 // GTPase activity // inferred from electronic annotation /// 0005525 // GTP binding // inferred from electronic annotation /// 0019001 // guanyl nucleotide binding // inferred from electronic annotation	chr17:27041242-27044946 (-) // 95.46 // q11.2
219549_s_at	0.000426728	6.07758e-06	2.99205	up	0.879699	0.638215	0.68697	0.542659	-0.185151	-0.0218811	0.302237	-1.26556	-1.46548	-1.26159	-0.984503	-0.898006	RTN3	10313	0006468 // protein phosphorylation // inferred from electronic annotation /// 0006810 // transport // inferred from electronic annotation /// 0006915 // apoptosis // inferred from electronic annotation /// 0006950 // response to stress // inferred from electronic annotation /// 0007169 // transmembrane receptor protein tyrosine kinase signaling pathway // inferred from electronic annotation /// 0…	0000139 // Golgi membrane // inferred from electronic annotation /// 0005615 // extracellular space // traceable author statement /// 0005634 // nucleus // inferred from direct assay /// 0005730 // nucleolus // inferred from direct assay /// 0005737 // cytoplasm // traceable author statement /// 0005783 // endoplasmic reticulum // inferred from direct assay /// 0005783 // endoplasmic reticulum //…	0000166 // nucleotide binding // inferred from electronic annotation /// 0004672 // protein kinase activity // inferred from electronic annotation /// 0004713 // protein tyrosine kinase activity // inferred from electronic annotation /// 0004714 // transmembrane receptor protein tyrosine kinase activity // inferred from electronic annotation /// 0004714 // transmembrane receptor protein tyrosine …	chr11:63448984-63527354 (+) // 98.69 // q13.1 /// chr4:146296570-146299109 (+) // 96.2 // q31.21
209003_at	0.00333193	0.000253765	2.98967	up	1.15956	0.562427	0.802678	0.792812	2.02101	1.60185	1.68056	-0.146792	-0.260993	-0.230598	0	-1.10376	SLC25A11	8402	0006810 // transport // traceable author statement /// 0006810 // transport // inferred from electronic annotation /// 0055085 // transmembrane transport // inferred from electronic annotation	0005739 // mitochondrion // inferred from electronic annotation /// 0005743 // mitochondrial inner membrane // inferred from electronic annotation /// 0005743 // mitochondrial inner membrane // traceable author statement /// 0005887 // integral to plasma membrane // traceable author statement /// 0016020 // membrane // inferred from electronic annotation /// 0016021 // integral to membrane // inf…	0005215 // transporter activity // inferred from electronic annotation /// 0005488 // binding // inferred from electronic annotation /// 0015367 // oxoglutarate:malate antiporter activity // traceable author statement	chr17:4840607-4843306 (-) // 98.0 // p13.2
202772_at	0.00160097	7.5843e-05	2.98436	up	0.677156	0.380026	0.819691	0.605307	1.82462	1.43723	1.27888	-0.657226	-0.717526	-0.214193	-0.286055	-0.995742	HMGCL	3155	0006139 // nucleobase, nucleoside, nucleotide and nucleic acid metabolic process // inferred from electronic annotation /// 0006260 // DNA replication // inferred from electronic annotation /// 0006637 // acyl-CoA metabolic process // inferred from electronic annotation /// 0008152 // metabolic process // inferred from electronic annotation /// 0046951 // ketone body biosynthetic process // infer…	0005739 // mitochondrion // inferred from electronic annotation /// 0005743 // mitochondrial inner membrane // inferred from electronic annotation /// 0005759 // mitochondrial matrix // not recorded /// 0005759 // mitochondrial matrix // inferred from electronic annotation /// 0005759 // mitochondrial matrix // non-traceable author statement	0000062 // acyl-CoA binding // inferred from electronic annotation /// 0000166 // nucleotide binding // inferred from electronic annotation /// 0003676 // nucleic acid binding // inferred from electronic annotation /// 0003677 // DNA binding // inferred from electronic annotation /// 0003824 // catalytic activity // inferred from electronic annotation /// 0003887 // DNA-directed DNA polymerase ac…	chr1:24128376-24152174 (-) // 99.49 // p36.11
204715_at	0.0157196	0.0029883	2.98088	up	1.06001	1.13717	0.912664	0	0.333514	0.250216	1.00819	-0.968618	-0.977885	-1.55258	-1.2359	0.214695	PANX1	24145	0006812 // cation transport // inferred from direct assay /// 0007267 // cell-cell signaling // inferred from electronic annotation /// 0033198 // response to ATP // inferred from electronic annotation /// 0050715 // positive regulation of cytokine secretion // inferred from electronic annotation /// 0050717 // positive regulation of interleukin-1 alpha secretion // inferred from electronic annot…	0005886 // plasma membrane // not recorded /// 0005886 // plasma membrane // inferred from direct assay /// 0005886 // plasma membrane // inferred from electronic annotation /// 0005921 // gap junction // inferred from electronic annotation /// 0016020 // membrane // inferred from electronic annotation /// 0016021 // integral to membrane // inferred from electronic annotation /// 0030054 // cell …	0005102 // receptor binding // inferred from physical interaction /// 0005243 // gap junction channel activity // inferred from electronic annotation /// 0046982 // protein heterodimerization activity // inferred from electronic annotation	chr11:93862144-93915130 (+) // 94.34 // q21
202670_at	0.00559358	0.000601862	2.97519	up	0.196249	0.462966	0.224302	0.454888	0.464448	0.415418	0.452943	-1.07208	-1.13628	-1.70931	-1.40384	-0.635397	MAP2K1	5604	0000165 // MAPKKK cascade // inferred from electronic annotation /// 0000187 // activation of MAPK activity // inferred from electronic annotation /// 0003056 // regulation of vascular smooth muscle contraction // inferred from electronic annotation /// 0006468 // protein phosphorylation // inferred from electronic annotation /// 0006928 // cellular component movement // traceable author statemen…	0005625 // soluble fraction // inferred from electronic annotation /// 0005794 // Golgi apparatus // inferred from electronic annotation /// 0005829 // cytosol // not recorded /// 0005829 // cytosol // inferred from electronic annotation /// 0005874 // microtubule // inferred from electronic annotation /// 0005886 // plasma membrane // inferred from electronic annotation /// 0005938 // cell corte…	0000166 // nucleotide binding // inferred from electronic annotation /// 0004672 // protein kinase activity // traceable author statement /// 0004672 // protein kinase activity // inferred from electronic annotation /// 0004674 // protein serine/threonine kinase activity // not recorded /// 0004674 // protein serine/threonine kinase activity // inferred from electronic annotation /// 0004708 // M…	chr15:66679288-66784758 (+) // 95.18 // q22.31
1555844_s_at	0.000289717	3.0821e-06	2.97385	up	0.76002	0.16315	-0.300607	0	-0.100439	0.454987	0.345695	-1.71285	-1.35911	-1.13411	-1.40298	-1.30774	HNRNPM	4670	0000380 // alternative nuclear mRNA splicing, via spliceosome // inferred from mutant phenotype /// 0000398 // nuclear mRNA splicing, via spliceosome // inferred by curator /// 0006397 // mRNA processing // inferred from electronic annotation /// 0008380 // RNA splicing // not recorded /// 0008380 // RNA splicing // inferred from electronic annotation	0005634 // nucleus // inferred from electronic annotation /// 0005654 // nucleoplasm // inferred from direct assay /// 0005681 // spliceosomal complex // inferred from direct assay /// 0005681 // spliceosomal complex // inferred from electronic annotation /// 0005730 // nucleolus // inferred from electronic annotation /// 0005887 // integral to plasma membrane // traceable author statement /// 00…	0000166 // nucleotide binding // inferred from electronic annotation /// 0003676 // nucleic acid binding // inferred from electronic annotation /// 0003723 // RNA binding // non-traceable author statement /// 0003723 // RNA binding // inferred from electronic annotation /// 0004872 // receptor activity // inferred from electronic annotation /// 0005515 // protein binding // inferred from physical…	chr19:8551907-8553994 (+) // 95.06 // p13.2
228044_at	0.00987886	0.00147432	2.97266	up	0.874451	-0.0958013	1.20006	1.39397	1.03169	-0.502149	1.6529	-1.4461	-0.647199	-0.293439	-0.576906	-0.18602	SERP2	387923	0006810 // transport // inferred from electronic annotation /// 0015031 // protein transport // inferred from electronic annotation /// 0055085 // transmembrane transport // inferred from electronic annotation	0005783 // endoplasmic reticulum // inferred from electronic annotation /// 0005789 // endoplasmic reticulum membrane // inferred from electronic annotation /// 0016020 // membrane // inferred from electronic annotation /// 0016021 // integral to membrane // inferred from electronic annotation		chr13:44948017-44971849 (+) // 98.17 // q14.11
219054_at	0.0204227	0.00442861	2.96838	up	0	2.0208	0.768539	0.990546	0.828033	-0.257482	-0.95037	-1.31553	-0.6679	-1.28819	-1.24198	-0.906168	C5orf23	79614		0043234 // protein complex // inferred from direct assay		chr5:32789180-32791823 (+) // 99.89 // p13.3
55705_at	0.00357807	0.000285413	2.96607	up	0.0270576	0	0.399557	0.110569	0.99435	0.492508	1.65795	-1.17931	-0.887841	-1.09894	-1.21805	-0.82862	C19orf22	91300		0005634 // nucleus // inferred from electronic annotation	0003676 // nucleic acid binding // inferred from electronic annotation	chr19:896503-902130 (-) // 87.6 // p13.3
203006_at	0.000850524	2.33774e-05	2.96474	up	0	0.0310602	0.470206	0.198302	0.507322	0.61255	0.0866795	-1.26086	-1.51008	-0.862134	-1.17135	-1.67358	INPP5A	3632	0007154 // cell communication // non-traceable author statement	0016020 // membrane // non-traceable author statement /// 0016020 // membrane // inferred from electronic annotation	0004437 // inositol or phosphatidylinositol phosphatase activity // inferred from electronic annotation /// 0004445 // inositol-polyphosphate 5-phosphatase activity // non-traceable author statement /// 0004445 // inositol-polyphosphate 5-phosphatase activity // inferred from electronic annotation /// 0016787 // hydrolase activity // inferred from electronic annotation /// 0042731 // PH domain bi…	chr10:134351646-134596979 (+) // 96.36 // q26.3
50277_at	0.00580238	0.00063514	2.96313	up	-0.640686	0.102263	0.161828	0.21263	1.35019	0.659628	1.27301	-1.19513	-1.2988	-0.668845	-1.29105	-1.15403	GGA1	26088	0006810 // transport // inferred from electronic annotation /// 0006886 // intracellular protein transport // traceable author statement /// 0006886 // intracellular protein transport // inferred from electronic annotation /// 0015031 // protein transport // inferred from electronic annotation /// 0016192 // vesicle-mediated transport // inferred from electronic annotation	0005622 // intracellular // inferred from electronic annotation /// 0005768 // endosome // inferred from electronic annotation /// 0005794 // Golgi apparatus // traceable author statement /// 0005794 // Golgi apparatus // inferred from electronic annotation /// 0010008 // endosome membrane // inferred from electronic annotation /// 0016020 // membrane // inferred from electronic annotation /// 00…	0005515 // protein binding // inferred from physical interaction /// 0005515 // protein binding // inferred from electronic annotation	chr22:38029088-38029570 (+) // 95.63 // q13.1
225747_at	0.0473231	0.0150846	2.96309	up	0.869192	0	0.703274	0.938332	0.976764	0.927244	0.808964	-0.558195	-0.288887	-0.235948	-0.60836	-2.41286	COQ10A	93058		0005739 // mitochondrion // inferred from electronic annotation /// 0005743 // mitochondrial inner membrane // inferred from electronic annotation /// 0016020 // membrane // inferred from electronic annotation		chr12:56660656-56664748 (+) // 97.21 // q13.3
224509_s_at	0.00384266	0.0003257	2.9606	up	1.44839	1.10716	1.60579	1.35827	1.16878	1.15584	-0.0424643	0	-0.762487	-0.156339	-0.256584	-1.08134	RTN4IP1	84816	0008152 // metabolic process // inferred from electronic annotation /// 0055114 // oxidation reduction // inferred from electronic annotation	0005739 // mitochondrion // inferred from electronic annotation	0003824 // catalytic activity // inferred from electronic annotation /// 0005488 // binding // inferred from electronic annotation /// 0008270 // zinc ion binding // inferred from electronic annotation /// 0016491 // oxidoreductase activity // inferred from electronic annotation	chr6:107019851-107077168 (-) // 97.56 // q21
220948_s_at	0.00092732	2.77492e-05	2.96055	up	0.894105	0.427432	0.229255	-0.123553	0	0.0090704	0.789825	-1.19159	-1.39041	-1.36668	-1.58049	-0.710066	ATP1A1	476	0002026 // regulation of the force of heart contraction // inferred from electronic annotation /// 0006754 // ATP biosynthetic process // inferred from electronic annotation /// 0006810 // transport // inferred from electronic annotation /// 0006811 // ion transport // inferred from electronic annotation /// 0006812 // cation transport // inferred from electronic annotation /// 0006813 // potassi…	0005624 // membrane fraction // traceable author statement /// 0005792 // microsome // inferred from electronic annotation /// 0005886 // plasma membrane // inferred from direct assay /// 0005886 // plasma membrane // inferred from electronic annotation /// 0005890 // sodium:potassium-exchanging ATPase complex // traceable author statement /// 0016020 // membrane // inferred from electronic annot…	0000166 // nucleotide binding // inferred from electronic annotation /// 0003824 // catalytic activity // inferred from electronic annotation /// 0003869 // 4-nitrophenylphosphatase activity // inferred from electronic annotation /// 0005391 // sodium:potassium-exchanging ATPase activity // inferred from electronic annotation /// 0005391 // sodium:potassium-exchanging ATPase activity // traceable…	chr1:116926634-116947394 (+) // 97.65 // p13.1
212295_s_at	0.00631525	0.00072613	2.94912	up	0.980492	0.789329	0	-0.609166	0.294649	-0.18498	0.952672	-1.11782	-1.50775	-0.846649	-1.96833	-0.773026	SLC7A1	6541	0006810 // transport // non-traceable author statement /// 0006810 // transport // inferred from electronic annotation /// 0006865 // amino acid transport // not recorded /// 0006865 // amino acid transport // inferred from electronic annotation /// 0015809 // arginine transport // inferred from electronic annotation /// 0032006 // regulation of TOR signaling cascade // inferred from electronic a…	0005886 // plasma membrane // inferred from electronic annotation /// 0005887 // integral to plasma membrane // traceable author statement /// 0016020 // membrane // inferred from electronic annotation /// 0016021 // integral to membrane // inferred from electronic annotation	0004872 // receptor activity // inferred from electronic annotation /// 0015171 // amino acid transmembrane transporter activity // inferred from electronic annotation /// 0015181 // arginine transmembrane transporter activity // inferred from electronic annotation	chr13:30083551-30087871 (-) // 97.75 // q12.3
36475_at	0.0023513	0.000145897	2.94324	up	0.649965	0.390471	0.813582	0.476081	1.64973	1.18842	1.71098	-0.590181	-0.953164	-0.505567	0	-0.824376	GCAT	23464	0006520 // cellular amino acid metabolic process // non-traceable author statement /// 0008152 // metabolic process // inferred from electronic annotation /// 0009058 // biosynthetic process // inferred from electronic annotation	0005739 // mitochondrion // non-traceable author statement /// 0005739 // mitochondrion // inferred from electronic annotation /// 0005743 // mitochondrial inner membrane // inferred from electronic annotation	0003824 // catalytic activity // inferred from electronic annotation /// 0008415 // acyltransferase activity // inferred from electronic annotation /// 0008890 // glycine C-acetyltransferase activity // non-traceable author statement /// 0008890 // glycine C-acetyltransferase activity // inferred from electronic annotation /// 0016740 // transferase activity // inferred from electronic annotation…	chr22:38203971-38212899 (+) // 93.78 // q13.1
210624_s_at	0.0116005	0.00187381	2.94312	up	1.48659	-0.447442	0.0508747	0.206818	1.82183	0.860973	1.24832	-1.35916	-0.786008	-0.682251	-0.778354	-0.446692	ILVBL	10994		0016020 // membrane // inferred from electronic annotation /// 0016021 // integral to membrane // inferred from electronic annotation	0000287 // magnesium ion binding // inferred from electronic annotation /// 0003824 // catalytic activity // inferred from electronic annotation /// 0016740 // transferase activity // inferred from electronic annotation /// 0030976 // thiamin pyrophosphate binding // inferred from electronic annotation /// 0046872 // metal ion binding // inferred from electronic annotation	chr19:15225786-15235968 (-) // 94.51 // p13.12
209586_s_at	0.000811683	2.09889e-05	2.94181	up	0.495151	0.534746	0.751032	0.604649	1.00848	1.3872	1.13149	-0.251457	-0.94711	-1.08416	-0.68525	-0.592144	PRUNE	58497		0005634 // nucleus // inferred from electronic annotation /// 0005737 // cytoplasm // inferred from electronic annotation /// 0005925 // focal adhesion // inferred from electronic annotation /// 0030054 // cell junction // inferred from electronic annotation	0004427 // inorganic diphosphatase activity // inferred from electronic annotation /// 0005515 // protein binding // inferred from physical interaction /// 0016462 // pyrophosphatase activity // inferred from electronic annotation /// 0016787 // hydrolase activity // inferred from electronic annotation /// 0030145 // manganese ion binding // inferred from electronic annotation /// 0046872 // meta…	chr1:150980992-151008189 (+) // 94.05 // q21.3
211033_s_at	0.000180833	1.21707e-06	2.93695	up	0.974822	0.926242	0.68883	1.39552	0.638042	1.15172	0.477248	-0.689758	-0.632768	-0.874747	-0.340974	-0.76733	PEX7	5191	0001764 // neuron migration // inferred from electronic annotation /// 0001958 // endochondral ossification // inferred from electronic annotation /// 0006625 // protein targeting to peroxisome // inferred from electronic annotation /// 0006635 // fatty acid beta-oxidation // inferred from electronic annotation /// 0006810 // transport // inferred from electronic annotation /// 0007601 // visual …	0005737 // cytoplasm // inferred from electronic annotation /// 0005777 // peroxisome // inferred from electronic annotation /// 0005777 // peroxisome // traceable author statement /// 0005829 // cytosol // inferred from electronic annotation	0005053 // peroxisome matrix targeting signal-2 binding // inferred from direct assay	chr6:137143759-137234743 (+) // 94.88 // q23.3
230172_at	0.00100339	3.37658e-05	2.93419	up	0.0334625	0	0.0512028	0.184966	0.853691	0.78233	0.927129	-1.36507	-1.48038	-0.744194	-0.854496	-1.29726	IFI27L1	122509		0016020 // membrane // inferred from electronic annotation /// 0016021 // integral to membrane // inferred from electronic annotation		chr14:94568560-94569055 (+) // 98.02 // q32.12
201791_s_at	0.00275195	0.000188562	2.93345	up	0.793245	-0.305479	0.2301	0.133071	0.925786	0.788056	0	-0.516768	-0.916397	-0.925198	0.203171	-0.508609	DHCR7	1717	0001568 // blood vessel development // inferred from electronic annotation /// 0006694 // steroid biosynthetic process // inferred from electronic annotation /// 0006695 // cholesterol biosynthetic process // inferred from mutant phenotype /// 0006695 // cholesterol biosynthetic process // inferred from electronic annotation /// 0008610 // lipid biosynthetic process // inferred from electronic an…	0005640 // nuclear outer membrane // inferred from direct assay /// 0005783 // endoplasmic reticulum // inferred from direct assay /// 0005783 // endoplasmic reticulum // inferred from electronic annotation /// 0005789 // endoplasmic reticulum membrane // not recorded /// 0005789 // endoplasmic reticulum membrane // inferred from electronic annotation /// 0016020 // membrane // inferred from elec…	0005515 // protein binding // inferred from physical interaction /// 0016491 // oxidoreductase activity // inferred from electronic annotation /// 0047598 // 7-dehydrocholesterol reductase activity // not recorded /// 0047598 // 7-dehydrocholesterol reductase activity // inferred from direct assay /// 0047598 // 7-dehydrocholesterol reductase activity // inferred from electronic annotation	chr11:71145462-71159399 (-) // 79.36 // q13.4
216054_x_at	0.00189608	0.000101183	2.92951	up	1.41938	1.75352	0.918781	0.853655	0.760943	0.753532	2.11582	-0.694953	-0.302395	0	-0.196273	-0.434209	MYL4	4635	0002026 // regulation of the force of heart contraction // inferred from mutant phenotype /// 0007517 // muscle organ development // non-traceable author statement /// 0032781 // positive regulation of ATPase activity // inferred from mutant phenotype /// 0060048 // cardiac muscle contraction // inferred from mutant phenotype	0005859 // muscle myosin complex // non-traceable author statement /// 0016459 // myosin complex // inferred from electronic annotation /// 0031672 // A band // inferred from mutant phenotype	0003774 // motor activity // inferred from electronic annotation /// 0003785 // actin monomer binding // inferred from direct assay /// 0005509 // calcium ion binding // inferred from electronic annotation /// 0008307 // structural constituent of muscle // non-traceable author statement /// 0032038 // myosin II heavy chain binding // non-traceable author statement /// 0051015 // actin filament bi…	chr17:45286719-45301045 (+) // 78.7 // q21.32
232458_at	0.0140042	0.0025116	2.92853	up	1.87148	1.00877	0.648558	0	-2.1871	-5.38912	-2.01557	-0.8083	-1.2912	-2.65173	-0.635329	0.062932	COL3A1	1281	0001501 // skeletal system development // inferred from electronic annotation /// 0001568 // blood vessel development // inferred from electronic annotation /// 0007160 // cell-matrix adhesion // inferred from direct assay /// 0007179 // transforming growth factor beta receptor signaling pathway // inferred from direct assay /// 0007229 // integrin-mediated signaling pathway // inferred from muta…	0005576 // extracellular region // inferred from electronic annotation /// 0005578 // proteinaceous extracellular matrix // inferred from electronic annotation /// 0005581 // collagen // inferred from electronic annotation /// 0005586 // collagen type III // inferred from mutant phenotype /// 0005586 // collagen type III // non-traceable author statement /// 0005586 // collagen type III // inferr…	0005178 // integrin binding // inferred from mutant phenotype /// 0005178 // integrin binding // non-traceable author statement /// 0005201 // extracellular matrix structural constituent // inferred from mutant phenotype /// 0005201 // extracellular matrix structural constituent // inferred from electronic annotation /// 0005515 // protein binding // inferred from physical interaction /// 0046332…	chr2:189841810-189843482 (+) // 87.0 // q32.2
211759_x_at	0.014523	0.00265992	2.92764	up	-0.540424	0.542967	0	0.338967	1.20025	0.558867	1.86053	-0.631106	-0.99808	-1.89827	-0.989084	-0.402755	TBCB	1155	0007275 // multicellular organismal development // inferred from electronic annotation /// 0007399 // nervous system development // inferred from electronic annotation /// 0030154 // cell differentiation // inferred from electronic annotation	0005737 // cytoplasm // inferred from electronic annotation /// 0005856 // cytoskeleton // inferred from electronic annotation /// 0005874 // microtubule // inferred from electronic annotation /// 0015630 // microtubule cytoskeleton // traceable author statement	0005515 // protein binding // inferred from physical interaction	chr19:36606410-36616842 (+) // 96.92 // q13.12
221069_s_at	0.000836431	2.25542e-05	2.92664	up	1.41102	0.938789	0.614354	0.657042	1.62248	1.42296	1.03865	-0.241481	-0.288045	-0.591497	-0.182245	-0.939174	TACO1	51204	0006417 // regulation of translation // inferred from electronic annotation	0005739 // mitochondrion // inferred from electronic annotation		chr17:61684645-61685724 (+) // 57.43 // q23.3
204007_at	0.00584187	0.000643291	2.92225	up	0.219054	0	0.415814	0.194057	-0.13406	-0.274081	1.26019	-1.87129	-0.650199	-0.935827	-1.48296	-1.22331	FCGR3B	2215	0006955 // immune response // traceable author statement	0005576 // extracellular region // inferred from electronic annotation /// 0005886 // plasma membrane // inferred from electronic annotation /// 0016020 // membrane // inferred from electronic annotation /// 0031225 // anchored to membrane // inferred from electronic annotation	0004872 // receptor activity // inferred from electronic annotation /// 0019864 // IgG binding // inferred from electronic annotation	chr1:161593052-161600901 (-) // 97.12 // q23.3 /// chr1:161511615-161519543 (-) // 95.95 // q23.3
65588_at	0.0275342	0.00691323	2.9215	up	0.249437	0	1.03055	-0.0784736	2.48157	1.62867	2.08844	-0.945097	-0.404756	-1.21303	-1.19068	-0.118769	LOC388796	388796				chr20:37049238-37063969 (-) // 90.3 // q11.23
235896_s_at	0.000943014	2.91954e-05	2.92101	up	1.20029	0.709959	0.654633	0.743146	1.64082	1.46458	1.73193	-0.453781	-0.592606	0	-0.251302	-0.616531	SMCR7	125170		0016020 // membrane // inferred from electronic annotation /// 0016021 // integral to membrane // inferred from electronic annotation	0005515 // protein binding // inferred from physical interaction	chr17:18168244-18169105 (+) // 98.73 // p11.2
201182_s_at	0.0083828	0.00113639	2.92048	up	0.360014	0.280554	0.433742	0.443373	-0.026022	0	0.826693	-1.89104	-1.67412	-0.644126	-1.87451	-1.32678	CHD4	1108	0006333 // chromatin assembly or disassembly // inferred from electronic annotation /// 0006350 // transcription // inferred from electronic annotation /// 0006357 // regulation of transcription from RNA polymerase II promoter // traceable author statement /// 0016568 // chromatin modification // inferred from electronic annotation /// 0045449 // regulation of transcription // inferred from elect…	0000785 // chromatin // inferred from electronic annotation /// 0005634 // nucleus // inferred from electronic annotation /// 0016581 // NuRD complex // inferred from direct assay	0000166 // nucleotide binding // inferred from electronic annotation /// 0003676 // nucleic acid binding // inferred from electronic annotation /// 0003677 // DNA binding // inferred from electronic annotation /// 0003677 // DNA binding // traceable author statement /// 0003682 // chromatin binding // inferred from electronic annotation /// 0004003 // ATP-dependent DNA helicase activity // tracea…	chr12:6679247-6716599 (-) // 99.16 // p13.31
210142_x_at	0.000190284	1.47897e-06	2.91767	up	0.648503	0.746161	1.06121	1.03119	1.51568	0.907076	1.38561	-0.441821	-0.519873	-0.36062	-0.457734	-0.733005	FLOT1	10211		0005624 // membrane fraction // inferred from direct assay /// 0005768 // endosome // inferred from electronic annotation /// 0005794 // Golgi apparatus // inferred from direct assay /// 0005815 // microtubule organizing center // inferred from direct assay /// 0005886 // plasma membrane // inferred from direct assay /// 0005886 // plasma membrane // inferred from electronic annotation /// 000590…	0005515 // protein binding // inferred from physical interaction	chr6:30695487-30710453 (-) // 98.93 // p21.33
217949_s_at	0.00477799	0.000463932	2.91494	up	0.61522	0.306479	0	-0.0123835	1.04309	0.70881	1.61837	-0.903504	-0.747703	-1.70574	-0.787492	-0.516041	VKORC1	79001	0010243 // response to organic nitrogen // inferred from electronic annotation /// 0014070 // response to organic cyclic substance // inferred from electronic annotation /// 0030193 // regulation of blood coagulation // inferred from electronic annotation /// 0042373 // vitamin K metabolic process // inferred from electronic annotation /// 0046677 // response to antibiotic // inferred from electr…	0005783 // endoplasmic reticulum // inferred from electronic annotation /// 0005789 // endoplasmic reticulum membrane // inferred from electronic annotation /// 0005792 // microsome // inferred from electronic annotation /// 0016020 // membrane // inferred from electronic annotation /// 0016021 // integral to membrane // inferred from electronic annotation	0016491 // oxidoreductase activity // inferred from electronic annotation /// 0047057 // vitamin-K-epoxide reductase (warfarin-sensitive) activity // inferred from electronic annotation /// 0047058 // vitamin-K-epoxide reductase (warfarin-insensitive) activity // inferred from electronic annotation	chr16:31102175-31106089 (-) // 93.0 // p11.2
227305_s_at	0.00102549	3.57096e-05	2.91331	up	0	-0.167537	-0.157072	0.185958	0.462139	0.889115	0.738934	-0.832614	-1.04936	-1.30322	-1.64219	-1.49195	SMCR8	140775				chr17:18230367-18231369 (+) // 95.69 // p11.2
35820_at	0.00139187	5.93493e-05	2.91117	up	0.347627	0.456974	0	-0.689629	0.881187	0.231803	1.39476	-1.2155	-1.23549	-0.981847	-0.904798	-0.751283	GM2A	2760	0001573 // ganglioside metabolic process // inferred from electronic annotation /// 0006629 // lipid metabolic process // inferred from electronic annotation /// 0006665 // sphingolipid metabolic process // inferred from electronic annotation /// 0006689 // ganglioside catabolic process // inferred from electronic annotation /// 0006869 // lipid transport // inferred from electronic annotation //…	0005737 // cytoplasm // inferred from electronic annotation /// 0005739 // mitochondrion // inferred from electronic annotation /// 0005764 // lysosome // non-traceable author statement /// 0005764 // lysosome // inferred from electronic annotation /// 0005889 // hydrogen:potassium-exchanging ATPase complex // inferred from electronic annotation /// 0009898 // internal side of plasma membrane // …	0004563 // beta-N-acetylhexosaminidase activity // inferred from electronic annotation /// 0005319 // lipid transporter activity // inferred from electronic annotation /// 0008047 // enzyme activator activity // inferred from electronic annotation /// 0016004 // phospholipase activator activity // inferred from electronic annotation /// 0030290 // sphingolipid activator protein activity // non-tr…	chr5:150632687-150648804 (+) // 69.78 // q33.1
212002_at	0.0130752	0.00225395	2.91042	up	-0.0144711	0	0.409906	0.336892	0.598264	0.644401	1.50865	-2.18947	-1.71091	-0.956166	-0.463625	-1.66465	C1orf144	26099				chr1:16693725-16724640 (+) // 96.94 // p36.13
227394_at	0.00180304	9.27746e-05	2.90861	up	0.44916	1.22405	0.540354	0.558271	0.304168	-0.177361	0.452555	-1.0876	-1.58224	-0.973549	-1.16046	-0.504083	NCAM1	4684	0007155 // cell adhesion // inferred from electronic annotation /// 0007155 // cell adhesion // non-traceable author statement /// 0007166 // cell surface receptor linked signaling pathway // inferred from electronic annotation /// 0034109 // homotypic cell-cell adhesion // inferred from electronic annotation /// 0050850 // positive regulation of calcium-mediated signaling // inferred from electr…	0005576 // extracellular region // inferred from electronic annotation /// 0005886 // plasma membrane // not recorded /// 0005886 // plasma membrane // inferred from electronic annotation /// 0005886 // plasma membrane // traceable author statement /// 0009897 // external side of plasma membrane // inferred from electronic annotation /// 0016020 // membrane // inferred from electronic annotation …		chr11:113148652-113149158 (+) // 68.01 // q23.2
228226_s_at	0.0251725	0.00607616	2.90834	up	0.957113	-0.259206	0	0.102876	1.15079	1.24254	1.20421	-0.403653	-0.775716	-1.39956	-1.07988	0.266803	ZNF775	285971	0006350 // transcription // inferred from electronic annotation /// 0045449 // regulation of transcription // inferred from electronic annotation	0005622 // intracellular // inferred from electronic annotation /// 0005634 // nucleus // inferred from electronic annotation	0003676 // nucleic acid binding // inferred from electronic annotation /// 0003677 // DNA binding // inferred from electronic annotation /// 0008270 // zinc ion binding // inferred from electronic annotation /// 0046872 // metal ion binding // inferred from electronic annotation	chr7:150095088-150095719 (+) // 90.06 // q36.1
214005_at	0.00793976	0.00104392	2.90741	up	0.75834	0.396766	0.60526	0	1.16978	1.2324	2.30494	-0.705412	-0.758624	-0.479264	-0.878885	-0.256852	GGCX	2677	0006464 // protein modification process // traceable author statement /// 0007596 // blood coagulation // traceable author statement /// 0009790 // embryo development // inferred from electronic annotation /// 0017187 // peptidyl-glutamic acid carboxylation // inferred from electronic annotation /// 0032571 // response to vitamin K // inferred from electronic annotation	0005624 // membrane fraction // traceable author statement /// 0005783 // endoplasmic reticulum // inferred from electronic annotation /// 0005789 // endoplasmic reticulum membrane // inferred from electronic annotation /// 0016020 // membrane // inferred from electronic annotation /// 0016021 // integral to membrane // inferred from electronic annotation /// 0016021 // integral to membrane // tr…	0008488 // gamma-glutamyl carboxylase activity // inferred from electronic annotation /// 0008488 // gamma-glutamyl carboxylase activity // traceable author statement /// 0016829 // lyase activity // inferred from electronic annotation	chr2:85785847-85788624 (-) // 92.11 // p11.2
212190_at	0.0298603	0.00778532	2.90526	up	1.23298	0.545993	-0.132241	-0.356239	0.651149	0.0954218	1.18198	-0.758459	-0.738475	-2.11834	-1.64162	-0.137132	SERPINE2	5270	0007275 // multicellular organismal development // inferred from electronic annotation /// 0007399 // nervous system development // inferred from electronic annotation /// 0007596 // blood coagulation // inferred from electronic annotation /// 0008285 // negative regulation of cell proliferation // inferred from electronic annotation /// 0009611 // response to wounding // inferred from electronic…	0005576 // extracellular region // inferred from direct assay /// 0005576 // extracellular region // inferred from electronic annotation /// 0005615 // extracellular space // inferred from electronic annotation /// 0005829 // cytosol // inferred from direct assay /// 0031012 // extracellular matrix // inferred from direct assay /// 0031091 // platelet alpha granule // inferred from direct assay /…	0004867 // serine-type endopeptidase inhibitor activity // inferred from direct assay /// 0004867 // serine-type endopeptidase inhibitor activity // inferred from mutant phenotype /// 0004867 // serine-type endopeptidase inhibitor activity // inferred from electronic annotation /// 0005102 // receptor binding // inferred from physical interaction /// 0005102 // receptor binding // inferred from e…	chr2:224839865-224904323 (-) // 93.11 // q36.1
203837_at	0.0166115	0.00325595	2.90477	up	1.25643	0.566774	0.171499	0	0.0713949	-0.623936	-0.863571	-1.54864	-2.11257	-1.66658	-1.56244	-0.388618	MAP3K5	4217	0000165 // MAPKKK cascade // inferred from direct assay /// 0000165 // MAPKKK cascade // traceable author statement /// 0000187 // activation of MAPK activity // inferred from electronic annotation /// 0006468 // protein phosphorylation // inferred from electronic annotation /// 0006915 // apoptosis // inferred from electronic annotation /// 0007257 // activation of JUN kinase activity // traceab…		0000166 // nucleotide binding // inferred from electronic annotation /// 0000287 // magnesium ion binding // inferred from direct assay /// 0004672 // protein kinase activity // inferred from electronic annotation /// 0004674 // protein serine/threonine kinase activity // inferred from electronic annotation /// 0004709 // MAP kinase kinase kinase activity // inferred from direct assay /// 0004709…	chr6:136878187-137113656 (-) // 98.75 // q23.3
208923_at	0.00092732	2.76615e-05	2.90396	up	0.605835	0.516838	-0.029068	-0.0709162	0.0442877	0	0.756545	-1.15881	-1.38366	-1.46814	-1.61427	-0.762713	CYFIP1	23191	0007275 // multicellular organismal development // inferred from electronic annotation /// 0007399 // nervous system development // inferred from electronic annotation /// 0008360 // regulation of cell shape // inferred from electronic annotation /// 0030032 // lamellipodium assembly // inferred from sequence or structural similarity /// 0030032 // lamellipodium assembly // inferred from electron…	0001726 // ruffle // inferred from sequence or structural similarity /// 0001726 // ruffle // inferred from electronic annotation /// 0005737 // cytoplasm // inferred from electronic annotation /// 0005845 // mRNA cap binding complex // inferred from sequence or structural similarity /// 0005845 // mRNA cap binding complex // inferred from electronic annotation /// 0019717 // synaptosome // infer…	0003779 // actin binding // inferred from electronic annotation /// 0005515 // protein binding // inferred from physical interaction /// 0005515 // protein binding // inferred from electronic annotation /// 0048365 // Rac GTPase binding // inferred from sequence or structural similarity /// 0051015 // actin filament binding // inferred from sequence or structural similarity	chr15:22892735-23003602 (+) // 99.54 // q11.2
224478_s_at	0.00379657	0.000318388	2.90256	up	0.109213	-0.0390129	0.585072	0.363093	1.62247	1.66924	1.4217	-0.136125	0.129354	-0.518111	-0.17992	-0.516995	C7orf50	84310			0005515 // protein binding // inferred from physical interaction	chr7:1036642-1177893 (-) // 94.81 // p22.3
223124_s_at	0.00357533	0.000284722	2.90115	up	1.5589	0.341503	-0.0510092	0.782576	0.394782	1.41471	1.27897	-0.784395	-0.985314	-0.462239	-0.46092	-0.904232	C1orf128	57095				chr1:24104887-24114720 (+) // 94.18 // p36.11
213812_s_at	0.0133798	0.00233841	2.90105	up	0	0.449272	0.156554	-0.152105	1.41687	0.910333	1.32261	-1.81008	-1.55601	-0.645898	-0.9508	-0.394657	CAMKK2	10645	0000165 // MAPKKK cascade // traceable author statement /// 0006468 // protein phosphorylation // inferred from direct assay /// 0006468 // protein phosphorylation // inferred from electronic annotation /// 0019722 // calcium-mediated signaling // traceable author statement /// 0045859 // regulation of protein kinase activity // traceable author statement /// 0045941 // positive regulation of tra…	0005622 // intracellular // traceable author statement /// 0005737 // cytoplasm // inferred from direct assay /// 0005737 // cytoplasm // inferred from electronic annotation	0000166 // nucleotide binding // inferred from electronic annotation /// 0004672 // protein kinase activity // inferred from electronic annotation /// 0004674 // protein serine/threonine kinase activity // inferred from electronic annotation /// 0004683 // calmodulin-dependent protein kinase activity // inferred from electronic annotation /// 0004713 // protein tyrosine kinase activity // traceab…	chr12:121678327-121712144 (-) // 98.79 // q24.31
210946_at	0.00646301	0.000756871	2.89274	up	0.137207	-0.00361156	0	-0.253834	0.265431	0.421578	0.206081	-1.04662	-0.906132	-1.8444	-1.92995	-1.38304	PPAP2A	8611	0006629 // lipid metabolic process // non-traceable author statement /// 0007205 // activation of protein kinase C activity by G-protein coupled receptor protein signaling pathway // traceable author statement /// 0008285 // negative regulation of cell proliferation // non-traceable author statement /// 0008354 // germ cell migration // traceable author statement /// 0019216 // regulation of lipi…	0005624 // membrane fraction // inferred from direct assay /// 0005886 // plasma membrane // not recorded /// 0005886 // plasma membrane // inferred from electronic annotation /// 0005886 // plasma membrane // traceable author statement /// 0005887 // integral to plasma membrane // non-traceable author statement /// 0016020 // membrane // inferred from electronic annotation /// 0016021 // integra…	0003824 // catalytic activity // inferred from electronic annotation /// 0008195 // phosphatidate phosphatase activity // inferred from direct assay /// 0008195 // phosphatidate phosphatase activity // non-traceable author statement /// 0008195 // phosphatidate phosphatase activity // inferred from electronic annotation /// 0016787 // hydrolase activity // inferred from electronic annotation /// …	chr5:54720684-54830797 (-) // 98.15 // q11.2
209077_at	0.00622963	0.000710335	2.89269	up	0.743672	0.564943	1.22699	0.76469	2.32014	1.95203	1.60557	-0.159399	-0.367855	0	-0.275326	-0.303746	TXN2	25828	0001666 // response to hypoxia // inferred from electronic annotation /// 0006662 // glycerol ether metabolic process // inferred from electronic annotation /// 0006810 // transport // inferred from electronic annotation /// 0006979 // response to oxidative stress // inferred from electronic annotation /// 0007584 // response to nutrient // inferred from electronic annotation /// 0009725 // respo…	0005739 // mitochondrion // inferred from electronic annotation	0005515 // protein binding // inferred from electronic annotation /// 0008113 // peptide-methionine-(S)-S-oxide reductase activity // inferred from electronic annotation /// 0009055 // electron carrier activity // inferred from electronic annotation /// 0015035 // protein disulfide oxidoreductase activity // inferred from electronic annotation /// 0032403 // protein complex binding // inferred fr…	chr22:36863087-36877957 (-) // 85.18 // q12.3
229595_at	0.000551892	1.01128e-05	2.89182	up	1.15381	0.52067	0.48222	1.02098	0.855896	0.978869	0	-0.595312	-0.903581	-0.548114	-1.01589	-1.01667	CHCHD4	131474	0006810 // transport // inferred from electronic annotation /// 0015031 // protein transport // inferred from electronic annotation /// 0055085 // transmembrane transport // inferred from electronic annotation	0005739 // mitochondrion // inferred from electronic annotation /// 0005758 // mitochondrial intermembrane space // inferred from electronic annotation		chr3:14153577-14154169 (-) // 96.42 // p25.1 /// chr3:11275120-11275724 (-) // 87.3 // p25.3
231964_at	0.0467228	0.0147878	2.89128	up	1.59444	2.19256	1.80653	2.3223	0.0768099	-0.160393	-0.540599	-0.294479	-0.676496	-0.554645	-0.686054	-0.238551						chr12:32533998-32536566 (+) // 96.76 // p11.21
226507_at	0.0158261	0.0030221	2.88925	up	0.406622	0.821169	0.329898	-0.386625	0.677437	1.34194	1.62634	-0.439963	-1.4325	-1.0913	-1.31805	0.068903	PAK1	5058	0000165 // MAPKKK cascade // inferred from direct assay /// 0001666 // response to hypoxia // inferred from electronic annotation /// 0006468 // protein phosphorylation // inferred from direct assay /// 0006468 // protein phosphorylation // inferred from electronic annotation /// 0006915 // apoptosis // inferred from electronic annotation /// 0006984 // ER-nucleus signaling pathway // traceable a…	0005624 // membrane fraction // inferred from electronic annotation /// 0005634 // nucleus // inferred from electronic annotation /// 0005737 // cytoplasm // inferred from direct assay /// 0005737 // cytoplasm // inferred from electronic annotation /// 0005794 // Golgi apparatus // inferred from direct assay /// 0005829 // cytosol // not recorded /// 0005829 // cytosol // inferred from electronic…	0000166 // nucleotide binding // inferred from electronic annotation /// 0004672 // protein kinase activity // inferred from direct assay /// 0004672 // protein kinase activity // inferred from electronic annotation /// 0004674 // protein serine/threonine kinase activity // not recorded /// 0004674 // protein serine/threonine kinase activity // traceable author statement /// 0004674 // protein se…	chr11:77032610-77033959 (-) // 71.27 // q13.5
200708_at	0.0131563	0.00227379	2.88448	up	0.196097	0.981948	1.26897	1.07895	0.939075	1.32092	0.664334	0	-0.493687	-0.398475	-0.509706	-1.63233	GOT2	2806	0006103 // 2-oxoglutarate metabolic process // inferred from sequence or structural similarity /// 0006107 // oxaloacetate metabolic process // inferred from electronic annotation /// 0006520 // cellular amino acid metabolic process // inferred from electronic annotation /// 0006531 // aspartate metabolic process // inferred from sequence or structural similarity /// 0006532 // aspartate biosynth…	0005739 // mitochondrion // inferred from direct assay /// 0005739 // mitochondrion // inferred from sequence or structural similarity /// 0005739 // mitochondrion // inferred from electronic annotation /// 0005743 // mitochondrial inner membrane // inferred from electronic annotation /// 0005759 // mitochondrial matrix // not recorded /// 0005759 // mitochondrial matrix // inferred from electron…	0003824 // catalytic activity // inferred from electronic annotation /// 0004069 // L-aspartate:2-oxoglutarate aminotransferase activity // not recorded /// 0004069 // L-aspartate:2-oxoglutarate aminotransferase activity // inferred from direct assay /// 0004069 // L-aspartate:2-oxoglutarate aminotransferase activity // inferred from sequence or structural similarity /// 0004069 // L-aspartate:2-…	chr16:58741036-58768140 (-) // 99.4 // q21
226818_at	0.0427049	0.0129728	2.88387	up	0.942355	1.2593	-0.20942	0.0717554	0.303006	-0.33043	0.734517	-1.04207	-0.947014	-1.70142	-2.14169	0.171515	MPEG1	219972		0016020 // membrane // inferred from electronic annotation /// 0016021 // integral to membrane // inferred from electronic annotation		chr11:58975985-59054748 (-) // 81.85 // q12.1
225081_s_at	0.0156283	0.00296211	2.88349	up	0.148717	0.0807352	-0.141545	0.279845	-0.102602	1.0967	0.127469	-2.1398	-1.46783	-0.340734	-1.28721	-1.3397	CDCA7L	55536	0001539 // ciliary or flagellar motility // inferred from electronic annotation /// 0001539 // ciliary or flagellar motility // non-traceable author statement /// 0006350 // transcription // inferred from electronic annotation /// 0007018 // microtubule-based movement // inferred from electronic annotation /// 0007018 // microtubule-based movement // non-traceable author statement /// 0007368 // …	0005634 // nucleus // inferred from direct assay /// 0005634 // nucleus // inferred from electronic annotation /// 0005737 // cytoplasm // inferred from electronic annotation /// 0005858 // axonemal dynein complex // inferred from electronic annotation /// 0005858 // axonemal dynein complex // traceable author statement /// 0005858 // axonemal dynein complex // non-traceable author statement /// …	0000166 // nucleotide binding // inferred from electronic annotation /// 0003774 // motor activity // inferred from electronic annotation /// 0003777 // microtubule motor activity // inferred from electronic annotation /// 0003777 // microtubule motor activity // non-traceable author statement /// 0005524 // ATP binding // inferred from electronic annotation /// 0016887 // ATPase activity // infe…	chr7:21940516-21985517 (-) // 89.33 // p15.3
212876_at	0.00057893	1.14378e-05	2.87956	up	0.660302	0.414124	0.759676	0.630139	0.436194	0	-0.370735	-0.693553	-0.998184	-1.33074	-0.847229	-0.785458	B4GALT4	8702	0005975 // carbohydrate metabolic process // inferred from electronic annotation /// 0006643 // membrane lipid metabolic process // traceable author statement	0005794 // Golgi apparatus // inferred from electronic annotation /// 0016020 // membrane // inferred from electronic annotation /// 0016021 // integral to membrane // inferred from electronic annotation /// 0016021 // integral to membrane // traceable author statement /// 0032580 // Golgi cisterna membrane // inferred from electronic annotation	0003945 // N-acetyllactosamine synthase activity // inferred from electronic annotation /// 0008378 // galactosyltransferase activity // traceable author statement /// 0016740 // transferase activity // inferred from electronic annotation /// 0016757 // transferase activity, transferring glycosyl groups // inferred from electronic annotation /// 0046872 // metal ion binding // inferred from elect…	chr3:118930588-118959752 (-) // 95.47 // q13.32
221488_s_at	0.0014622	6.47609e-05	2.87735	up	0.982801	0.332864	0.897575	0.564081	1.79778	1.06991	1.4948	-0.388472	-0.758287	-0.546082	-0.726588	-0.104415	CUTA	51596	0008104 // protein localization // inferred from direct assay /// 0010038 // response to metal ion // inferred from electronic annotation	0016020 // membrane // inferred from direct assay	0005515 // protein binding // inferred from physical interaction /// 0019899 // enzyme binding // inferred from physical interaction	chr6:33384326-33385488 (-) // 98.4 // p21.32
211375_s_at	0.00100339	3.37434e-05	2.87056	up	0.336964	-0.0945492	-0.188225	0	0.521872	1.01617	0.641691	-1.34771	-1.18794	-1.25032	-1.26781	-0.957209	ILF3	3609	0000279 // M phase // non-traceable author statement /// 0006350 // transcription // inferred from electronic annotation /// 0045449 // regulation of transcription // inferred from electronic annotation /// 0045892 // negative regulation of transcription, DNA-dependent // inferred from direct assay /// 0045893 // positive regulation of transcription, DNA-dependent // inferred from direct assay	0005622 // intracellular // inferred from electronic annotation /// 0005634 // nucleus // inferred from direct assay /// 0005634 // nucleus // non-traceable author statement /// 0005634 // nucleus // inferred from electronic annotation /// 0005730 // nucleolus // inferred from electronic annotation /// 0005737 // cytoplasm // inferred from electronic annotation /// 0005739 // mitochondrion // inf…	0003677 // DNA binding // inferred from direct assay /// 0003677 // DNA binding // inferred from electronic annotation /// 0003723 // RNA binding // non-traceable author statement /// 0003723 // RNA binding // inferred from electronic annotation /// 0003725 // double-stranded RNA binding // inferred from direct assay /// 0003725 // double-stranded RNA binding // inferred from electronic annotatio…	chr19:10781189-10800442 (+) // 99.06 // p13.2
32209_at	0.00417902	0.00037218	2.86923	up	0.536666	1.00947	0.995599	0.957798	2.0285	1.83585	2.00294	-0.329874	-0.293212	-0.228271	0	-0.0613823	FAM89B	23625				chr11:65339932-65341661 (+) // 87.34 // q13.1
217092_x_at	0.0314057	0.00836484	2.86916	up	-1.53534	0.708933	1.33088	1.04978	0.984495	-0.684983	0	-1.67692	-1.3427	-0.492758	-1.47556	-1.29109	RPL7	6129	0006364 // rRNA processing // inferred from mutant phenotype /// 0006412 // translation // traceable author statement /// 0006412 // translation // inferred from electronic annotation /// 0006414 // translational elongation // not recorded /// 0042273 // ribosomal large subunit biogenesis // inferred from mutant phenotype	0005622 // intracellular // inferred from electronic annotation /// 0005829 // cytosol // not recorded /// 0005840 // ribosome // inferred from electronic annotation /// 0015934 // large ribosomal subunit // inferred from electronic annotation /// 0022625 // cytosolic large ribosomal subunit // traceable author statement /// 0030529 // ribonucleoprotein complex // inferred from direct assay /// 0…	0003677 // DNA binding // inferred from direct assay /// 0003723 // RNA binding // traceable author statement /// 0003723 // RNA binding // inferred from electronic annotation /// 0003729 // mRNA binding // inferred from direct assay /// 0003735 // structural constituent of ribosome // inferred from electronic annotation /// 0003735 // structural constituent of ribosome // traceable author statem…	chr12:19242095-19242825 (+) // 90.86 // p12.3 /// chr2:38458712-38459459 (+) // 90.86 // p22.2 /// chr5:149473867-149474611 (+) // 93.15 // q32 /// chr5:76878203-76878947 (+) // 92.34 // q13.3 /// chr7:108150679-108151420 (+) // 92.2 // q31.1 /// chr1:97144429-97145173 (-) // 93.15 // p21.3 /// chr17:49579848-49580591 (-) // 91.94 // q21.33 /// chr22:40502322-40503066 (-) // 100.0 // q13.1 /// ch…
201470_at	0.00214779	0.000126182	2.86908	up	0.453378	0	1.19463	0.852637	1.37282	1.03333	0.772775	-0.615704	-0.698284	-0.280758	-0.608878	-1.34248	GSTO1	9446	0008152 // metabolic process // inferred from electronic annotation /// 0019853 // L-ascorbic acid biosynthetic process // inferred from electronic annotation	0005737 // cytoplasm // non-traceable author statement /// 0005737 // cytoplasm // inferred from electronic annotation	0004364 // glutathione transferase activity // non-traceable author statement /// 0004364 // glutathione transferase activity // inferred from electronic annotation /// 0016656 // monodehydroascorbate reductase (NADH) activity // non-traceable author statement /// 0016740 // transferase activity // inferred from electronic annotation	chr10:106014677-106027209 (+) // 98.49 // q25.1
204044_at	0.00239227	0.000149404	2.86685	up	0.777359	1.07385	0.936101	1.11815	0	0.405339	1.64513	-0.642318	-2.31164	-0.474548	-0.736039	-0.821569	QPRT	23475	0008152 // metabolic process // inferred from electronic annotation /// 0009435 // NAD biosynthetic process // inferred from electronic annotation /// 0019363 // pyridine nucleotide biosynthetic process // inferred from electronic annotation /// 0019674 // NAD metabolic process // not recorded /// 0034213 // quinolinate catabolic process // inferred from direct assay /// 0046874 // quinolinate me…	0005737 // cytoplasm // inferred from electronic annotation /// 0005829 // cytosol // not recorded	0003824 // catalytic activity // inferred from electronic annotation /// 0004514 // nicotinate-nucleotide diphosphorylase (carboxylating) activity // not recorded /// 0004514 // nicotinate-nucleotide diphosphorylase (carboxylating) activity // inferred from direct assay /// 0004514 // nicotinate-nucleotide diphosphorylase (carboxylating) activity // inferred from electronic annotation /// 0016740…	chr16:29690474-29708956 (+) // 85.36 // p11.2
202421_at	0.0031436	0.000230412	2.86493	up	1.38207	0.608482	-0.220169	0.286908	0	-0.276262	0.544557	-1.01114	-1.39239	-1.43692	-1.4469	-0.644025	IGSF3	3321		0016020 // membrane // inferred from electronic annotation /// 0016021 // integral to membrane // inferred from electronic annotation		chr1:117117029-117209331 (-) // 96.6 // p13.1
214198_s_at	0.00254887	0.00016619	2.8635	up	0.889705	0	-0.0199747	-0.0421486	0.984103	0.959509	1.24028	-0.919302	-0.84663	-0.98645	-1.40948	-0.5617	DGCR2	9993	0007155 // cell adhesion // inferred from electronic annotation /// 0009887 // organ morphogenesis // traceable author statement /// 0042493 // response to drug // inferred from electronic annotation	0005792 // microsome // inferred from electronic annotation /// 0016020 // membrane // inferred from electronic annotation /// 0016021 // integral to membrane // inferred from electronic annotation	0004872 // receptor activity // inferred from electronic annotation /// 0005488 // binding // inferred from electronic annotation /// 0005529 // sugar binding // inferred from electronic annotation	chr22:19023798-19024888 (-) // 98.19 // q11.21
200678_x_at	0.0120807	0.00199544	2.86325	up	0.0730772	0.0693579	0	-0.869357	1.06912	0.401235	1.54009	-1.26446	-0.812359	-1.46177	-1.78741	-0.631173	GRN	2896	0001835 // blastocyst hatching // inferred from electronic annotation /// 0007165 // signal transduction // non-traceable author statement /// 0007566 // embryo implantation // inferred from electronic annotation /// 0050679 // positive regulation of epithelial cell proliferation // inferred from electronic annotation	0005576 // extracellular region // inferred from electronic annotation /// 0005615 // extracellular space // inferred from electronic annotation /// 0005737 // cytoplasm // inferred from direct assay /// 0005739 // mitochondrion // inferred from electronic annotation /// 0043231 // intracellular membrane-bounded organelle // inferred from direct assay	0005125 // cytokine activity // inferred from electronic annotation /// 0008083 // growth factor activity // traceable author statement	chr17:42422647-42430470 (+) // 98.62 // q21.31
201802_at	0.00188623	0.000100004	2.86161	up	-0.134105	0.309784	0.806576	0.598181	1.16094	0.872207	1.19236	-0.561473	-0.712668	-1.25666	-0.446228	-1.17429	SLC29A1	2030	0006139 // nucleobase, nucleoside, nucleotide and nucleic acid metabolic process // traceable author statement /// 0006810 // transport // inferred from electronic annotation /// 0015858 // nucleoside transport // traceable author statement /// 0015858 // nucleoside transport // inferred from electronic annotation	0005624 // membrane fraction // traceable author statement /// 0005886 // plasma membrane // not recorded /// 0005887 // integral to plasma membrane // traceable author statement /// 0016020 // membrane // inferred from electronic annotation /// 0016021 // integral to membrane // inferred from electronic annotation	0005337 // nucleoside transmembrane transporter activity // not recorded /// 0005337 // nucleoside transmembrane transporter activity // inferred from electronic annotation /// 0005337 // nucleoside transmembrane transporter activity // traceable author statement /// 0005515 // protein binding // inferred from physical interaction	chr6:44187392-44201878 (+) // 96.58 // p21.1
214492_at	0.0113559	0.0018157	2.861	up	1.47389	1.172	0.18571	-0.150422	1.09675	1.00339	2.27965	-0.203069	-0.132298	-0.92908	-0.858726	-0.415869	SGCD	6444	0007010 // cytoskeleton organization // inferred from electronic annotation /// 0007517 // muscle organ development // traceable author statement	0005737 // cytoplasm // inferred from electronic annotation /// 0005856 // cytoskeleton // inferred from electronic annotation /// 0005886 // plasma membrane // traceable author statement /// 0005886 // plasma membrane // inferred from electronic annotation /// 0016010 // dystrophin-associated glycoprotein complex // inferred from direct assay /// 0016012 // sarcoglycan complex // inferred from e…	0005515 // protein binding // inferred from electronic annotation	chr5:155771497-156186738 (+) // 91.98 // q33.3
214043_at	0.0144498	0.00263334	2.85463	up	1.09751	0.530549	1.32064	1.01844	-0.215692	-0.339685	0	-1.64644	-1.67294	-0.932517	-1.11087	-0.472272	PTPRD	5789	0006470 // protein dephosphorylation // inferred from electronic annotation /// 0006470 // protein dephosphorylation // traceable author statement /// 0006796 // phosphate metabolic process // non-traceable author statement /// 0007185 // transmembrane receptor protein tyrosine phosphatase signaling pathway // traceable author statement /// 0016311 // dephosphorylation // inferred from electronic…	0005887 // integral to plasma membrane // traceable author statement /// 0016020 // membrane // inferred from electronic annotation /// 0016021 // integral to membrane // inferred from electronic annotation	0004721 // phosphoprotein phosphatase activity // inferred from electronic annotation /// 0004725 // protein tyrosine phosphatase activity // inferred from electronic annotation /// 0004872 // receptor activity // inferred from electronic annotation /// 0005001 // transmembrane receptor protein tyrosine phosphatase activity // traceable author statement /// 0005515 // protein binding // inferred …	chr9:8314246-8314734 (-) // 77.35 // p24.1
213504_at	0.000197798	1.61111e-06	2.85358	up	0.622159	0.500781	0.562942	0.638588	1.06336	1.08552	1.27723	-0.578446	-0.857971	-0.943679	-0.411071	-0.665146	COPS6	10980	0044419 // interspecies interaction between organisms // inferred from electronic annotation	0005634 // nucleus // inferred from electronic annotation /// 0005737 // cytoplasm // inferred from electronic annotation /// 0008180 // signalosome // inferred from electronic annotation	0005515 // protein binding // inferred from physical interaction /// 0005515 // protein binding // inferred from electronic annotation	chr7:99688021-99689809 (+) // 90.18 // q22.1
1557480_a_at	0.00726197	0.000905188	2.85194	up	0.139528	0.25633	0.638212	0.339355	1.7942	1.39607	1.20996	-1.26155	-0.859446	-0.446172	0	-0.868514	DYSFIP1	116729				chr17:79791025-79792926 (-) // 77.29 // q25.3
236122_at	0.00160905	7.64623e-05	2.85175	up	1.28074	1.10943	-1.37123	1.45943	-0.332253	-0.613069	0	-0.640799	-0.140568	0.104878	-0.101488	-0.238087
208749_x_at	0.000452599	6.94286e-06	2.85138	up	0.882654	1.31162	1.14542	0.844481	1.5437	1.10236	1.92398	-0.203186	-0.427991	-0.169863	0	-0.504244	FLOT1	10211		0005624 // membrane fraction // inferred from direct assay /// 0005768 // endosome // inferred from electronic annotation /// 0005794 // Golgi apparatus // inferred from direct assay /// 0005815 // microtubule organizing center // inferred from direct assay /// 0005886 // plasma membrane // inferred from direct assay /// 0005886 // plasma membrane // inferred from electronic annotation /// 000590…	0005515 // protein binding // inferred from physical interaction	chr6:30695607-30710417 (-) // 98.09 // p21.33
202191_s_at	0.0265642	0.00655513	2.85081	up	0.6865	0.130245	-0.331962	-0.645378	0.196146	0	0.687123	-1.50449	-1.83375	-1.51407	-2.05365	-0.134709	GAS7	8522	0007050 // cell cycle arrest // traceable author statement /// 0007275 // multicellular organismal development // inferred from electronic annotation /// 0007399 // nervous system development // inferred from electronic annotation /// 0008360 // regulation of cell shape // inferred from electronic annotation /// 0030041 // actin filament polymerization // inferred from electronic annotation /// 0…	0001726 // ruffle // inferred from electronic annotation /// 0005737 // cytoplasm // inferred from electronic annotation /// 0005884 // actin filament // inferred from electronic annotation	0003700 // sequence-specific DNA binding transcription factor activity // traceable author statement /// 0005515 // protein binding // inferred from electronic annotation /// 0051015 // actin filament binding // inferred from electronic annotation	chr17:9813925-9929578 (-) // 89.41 // p13.1
209864_at	0.008661	0.00119291	2.84817	up	1.14858	-0.102442	0.0393076	0.0818796	1.53883	1.18081	1.61839	-0.332108	-0.780892	-1.01118	-0.428747	-1.06484	FRAT2	23401	0007275 // multicellular organismal development // non-traceable author statement /// 0008283 // cell proliferation // non-traceable author statement /// 0016055 // Wnt receptor signaling pathway // inferred from electronic annotation			chr10:99092294-99094458 (-) // 95.06 // q24.1
217118_s_at	0.0175457	0.00352742	2.84643	up	0.172962	0	-0.267885	0.426414	1.79246	1.89511	1.39672	-0.875772	-1.00935	-0.441266	-0.356681	-0.994292	C22orf9	23313			0005515 // protein binding // inferred from physical interaction	chr22:45591709-45601730 (-) // 98.39 // q13.31
35254_at	0.00218367	0.000129317	2.84634	up	1.46884	0.234129	0	0.167294	0.157023	-0.00962639	0.818753	-1.06768	-1.20797	-1.45944	-0.885319	-0.899125	TRAFD1	10906	0034097 // response to cytokine stimulus // inferred from electronic annotation /// 0045824 // negative regulation of innate immune response // inferred from sequence or structural similarity	0005622 // intracellular // inferred from electronic annotation	0005515 // protein binding // inferred from physical interaction /// 0005515 // protein binding // inferred from electronic annotation /// 0008270 // zinc ion binding // inferred from electronic annotation /// 0046872 // metal ion binding // inferred from electronic annotation	chr12:112563378-112591403 (+) // 94.79 // q24.13
212363_x_at	0.00269231	0.000181646	2.84629	up	0.163492	0	0.214322	-0.0943527	1.1247	0.66698	1.10395	-1.35958	-1.36539	-1.28688	-0.563502	-0.699273	ACTG1	71	0006928 // cellular component movement // traceable author statement /// 0007409 // axonogenesis // inferred from electronic annotation /// 0051592 // response to calcium ion // inferred from electronic annotation	0005737 // cytoplasm // inferred from electronic annotation /// 0005737 // cytoplasm // traceable author statement /// 0005829 // cytosol // not recorded /// 0005856 // cytoskeleton // traceable author statement /// 0005856 // cytoskeleton // inferred from electronic annotation /// 0030424 // axon // inferred from electronic annotation /// 0030529 // ribonucleoprotein complex // inferred from dir…	0000166 // nucleotide binding // inferred from electronic annotation /// 0005200 // structural constituent of cytoskeleton // inferred by curator /// 0005200 // structural constituent of cytoskeleton // traceable author statement /// 0005515 // protein binding // inferred from physical interaction /// 0005515 // protein binding // inferred from electronic annotation /// 0005524 // ATP binding // …	chr17:79476996-79478284 (-) // 95.29 // q25.3
51200_at	0.000693498	1.55988e-05	2.84568	up	0.984841	0.296761	0.730206	0.415532	1.21897	1.12208	1.34307	-0.720399	-0.865744	-0.315244	-0.38369	-0.893465	C19orf60	55049			0005515 // protein binding // inferred from physical interaction	chr19:18699413-18703146 (+) // 91.22 // p13.11
1560327_at	0.00574223	0.000622921	2.84312	up	0.263113	0.324491	1.00668	0.490026	2.07958	0.897802	1.47418	-0.447816	-0.334819	-0.754874	-0.509026	-0.696383						chr2:111467824-111474175 (+) // 47.93 // q13
217253_at	0.000771132	1.89853e-05	2.8416	up	0.398045	0.623382	-0.212038	0	-0.257292	0.121972	0.318158	-1.35676	-1.34147	-1.42147	-1.57338	-1.31771	SH3BP2	6452	0007165 // signal transduction // traceable author statement		0005070 // SH3/SH2 adaptor activity // traceable author statement /// 0005515 // protein binding // inferred from electronic annotation /// 0017124 // SH3 domain binding // inferred from electronic annotation
230738_at	0.0105348	0.00163626	2.83747	up	-0.0021596	0.129744	0	0.461196	0.353506	0.471039	0.45505	-1.05719	-1.60284	-0.78659	-1.51249	-0.872555	LOC730631	730631				chr1:149833604-149834136 (+) // 78.95 // q21.2 /// chr1:149802809-149803341 (-) // 78.95 // q21.2
210542_s_at	0.00661151	0.000783281	2.8353	up	0.796514	0.272405	0.113893	0.247887	0.199039	0	1.14585	-0.307105	-1.66409	-1.00194	-0.365139	-0.654944	SLCO3A1	28232	0006810 // transport // inferred from electronic annotation /// 0006811 // ion transport // inferred from electronic annotation /// 0043252 // sodium-independent organic anion transport // not recorded	0005886 // plasma membrane // not recorded /// 0016020 // membrane // inferred from electronic annotation /// 0016021 // integral to membrane // inferred from electronic annotation	0005215 // transporter activity // inferred from electronic annotation /// 0015347 // sodium-independent organic anion transmembrane transporter activity // not recorded	chr15:92397085-92715665 (+) // 97.41 // q26.1
202252_at	0.000534778	9.61346e-06	2.83523	up	0.0973396	0.271173	0	0.407799	0.217259	-0.0551949	0.0289431	-1.40555	-1.48825	-1.44876	-1.54319	-0.940638	RAB13	5872	0006810 // transport // inferred from electronic annotation /// 0007155 // cell adhesion // traceable author statement /// 0007264 // small GTPase mediated signal transduction // inferred from electronic annotation /// 0015031 // protein transport // inferred from electronic annotation /// 0016192 // vesicle-mediated transport // traceable author statement	0005794 // Golgi apparatus // inferred from electronic annotation /// 0005886 // plasma membrane // inferred from electronic annotation /// 0005911 // cell-cell junction // inferred from electronic annotation /// 0005923 // tight junction // inferred from electronic annotation /// 0005923 // tight junction // traceable author statement /// 0016020 // membrane // inferred from electronic annotatio…	0000166 // nucleotide binding // inferred from electronic annotation /// 0003924 // GTPase activity // traceable author statement /// 0005525 // GTP binding // inferred from electronic annotation	chr1:153954126-153958828 (-) // 87.48 // q21.3 /// chr12:56373754-56374851 (-) // 76.41 // q13.2
214211_at	0.00793467	0.00104119	2.83309	up	0.157348	-0.44917	0	-0.157669	0.41713	0.313918	0.416983	-1.74811	-1.66179	-0.582025	-1.21157	-1.80942	FTH1	2495	0006810 // transport // inferred from electronic annotation /// 0006811 // ion transport // inferred from electronic annotation /// 0006826 // iron ion transport // inferred from electronic annotation /// 0006879 // cellular iron ion homeostasis // traceable author statement /// 0006879 // cellular iron ion homeostasis // inferred from electronic annotation /// 0006880 // intracellular sequesteri…	0005624 // membrane fraction // traceable author statement /// 0005829 // cytosol // not recorded /// 0005829 // cytosol // traceable author statement /// 0005886 // plasma membrane // inferred from electronic annotation /// 0008043 // intracellular ferritin complex // traceable author statement /// 0016020 // membrane // inferred from electronic annotation /// 0016021 // integral to membrane // …	0004322 // ferroxidase activity // inferred from electronic annotation /// 0005216 // ion channel activity // inferred from electronic annotation /// 0005254 // chloride channel activity // inferred from direct assay /// 0005254 // chloride channel activity // inferred from electronic annotation /// 0005488 // binding // inferred from electronic annotation /// 0005506 // iron ion binding // trace…	chr11:61731758-61732269 (-) // 71.33 // q12.3
225862_at	0.000529994	9.32051e-06	2.83304	up	1.31272	0.983361	0.652361	0.684638	1.40084	1.69977	1.32595	0	-0.507009	-0.319048	-0.324617	-0.604187	SLC25A26	115286	0006810 // transport // inferred from electronic annotation /// 0015805 // S-adenosylmethionine transport // inferred from mutant phenotype /// 0055085 // transmembrane transport // inferred from electronic annotation	0005739 // mitochondrion // inferred from electronic annotation /// 0005743 // mitochondrial inner membrane // inferred from direct assay /// 0005743 // mitochondrial inner membrane // inferred from electronic annotation /// 0016020 // membrane // inferred from electronic annotation /// 0016021 // integral to membrane // inferred from electronic annotation	0000095 // S-adenosylmethionine transmembrane transporter activity // inferred from mutant phenotype /// 0005488 // binding // inferred from electronic annotation	chr3:66271426-66429343 (+) // 97.85 // p14.1
215169_at	0.00581449	0.000638003	2.83272	up	0.205672	-0.101021	0.246809	0.262882	1.11997	0.824811	-0.20422	-2.26977	-1.24191	-0.63396	-1.50162	-1.62145	SLC35E2	9906		0016020 // membrane // inferred from electronic annotation /// 0016021 // integral to membrane // inferred from electronic annotation		chr1:1663539-1677431 (-) // 90.38 // p36.33 /// chr1:1599763-1624156 (-) // 72.98 // p36.33
217274_x_at	0.00891664	0.00125651	2.83181	up	1.17879	1.88441	0.531368	0.668387	0.224967	-0.859322	2.17222	-0.798245	-1.65806	-0.267227	0	0.206726	MYL4	4635	0002026 // regulation of the force of heart contraction // inferred from mutant phenotype /// 0006941 // striated muscle contraction // non-traceable author statement /// 0007517 // muscle organ development // non-traceable author statement /// 0032781 // positive regulation of ATPase activity // inferred from mutant phenotype /// 0060048 // cardiac muscle contraction // inferred from mutant phen…	0005859 // muscle myosin complex // non-traceable author statement /// 0016459 // myosin complex // inferred from electronic annotation /// 0016459 // myosin complex // traceable author statement /// 0031672 // A band // inferred from mutant phenotype	0003774 // motor activity // inferred from electronic annotation /// 0003785 // actin monomer binding // inferred from direct assay /// 0005509 // calcium ion binding // inferred from electronic annotation /// 0008307 // structural constituent of muscle // non-traceable author statement /// 0032038 // myosin II heavy chain binding // non-traceable author statement /// 0051015 // actin filament bi…	chr17:45286473-45301036 (+) // 52.64 // q21.32
203741_s_at	0.00395009	0.000337379	2.831	up	1.39344	0.906615	0.414141	0.901525	-0.0732966	-0.160685	0.923705	-1.54703	-0.777693	-0.956544	-0.580882	-0.569094	ADCY7	113	0006171 // cAMP biosynthetic process // inferred from electronic annotation /// 0007189 // activation of adenylate cyclase activity by G-protein signaling pathway // not recorded /// 0007193 // inhibition of adenylate cyclase activity by G-protein signaling pathway // not recorded /// 0009190 // cyclic nucleotide biosynthetic process // inferred from electronic annotation /// 0009755 // hormone-m…	0005624 // membrane fraction // inferred from electronic annotation /// 0005886 // plasma membrane // not recorded /// 0005886 // plasma membrane // inferred from sequence or structural similarity /// 0016020 // membrane // inferred from electronic annotation /// 0016021 // integral to membrane // inferred from direct assay /// 0016021 // integral to membrane // inferred from electronic annotation	0000166 // nucleotide binding // inferred from electronic annotation /// 0004016 // adenylate cyclase activity // inferred from direct assay /// 0004016 // adenylate cyclase activity // inferred from electronic annotation /// 0005524 // ATP binding // inferred from electronic annotation /// 0016829 // lyase activity // inferred from electronic annotation /// 0016849 // phosphorus-oxygen lyase act…	chr16:50321825-50351268 (+) // 85.05 // q12.1
235745_at	0.000357246	4.46752e-06	2.82622	up	0.815988	0.44123	0.5698	0.578784	0.822471	0.744831	1.0303	-0.0891371	-1.02021	-0.61416	-0.954046	-0.50388	ERN1	2081	0006350 // transcription // inferred from electronic annotation /// 0006397 // mRNA processing // inferred from electronic annotation /// 0006464 // protein modification process // traceable author statement /// 0006468 // protein phosphorylation // inferred from direct assay /// 0006468 // protein phosphorylation // inferred from electronic annotation /// 0006915 // apoptosis // inferred from el…	0005637 // nuclear inner membrane // inferred from electronic annotation /// 0005783 // endoplasmic reticulum // inferred from electronic annotation /// 0005789 // endoplasmic reticulum membrane // inferred from electronic annotation /// 0005789 // endoplasmic reticulum membrane // traceable author statement /// 0016020 // membrane // inferred from electronic annotation /// 0016021 // integral to…	0000166 // nucleotide binding // inferred from electronic annotation /// 0000287 // magnesium ion binding // inferred from direct assay /// 0003824 // catalytic activity // inferred from electronic annotation /// 0004519 // endonuclease activity // inferred from electronic annotation /// 0004521 // endoribonuclease activity // inferred from direct assay /// 0004521 // endoribonuclease activity //…	chr17:62206112-62206848 (-) // 98.39 // q23.3
219561_at	0.00124412	4.89261e-05	2.82578	up	1.07688	-0.133465	0.368463	0.591303	0.781863	0.830526	1.33136	-1.12257	-0.88096	-0.876216	-0.629331	-0.52207	COPZ2	51226	0006810 // transport // inferred from electronic annotation /// 0006886 // intracellular protein transport // non-traceable author statement /// 0015031 // protein transport // inferred from electronic annotation /// 0016192 // vesicle-mediated transport // inferred from electronic annotation	0000139 // Golgi membrane // inferred from electronic annotation /// 0005737 // cytoplasm // inferred from electronic annotation /// 0005794 // Golgi apparatus // inferred from electronic annotation /// 0005801 // cis-Golgi network // non-traceable author statement /// 0016020 // membrane // inferred from electronic annotation /// 0030126 // COPI vesicle coat // inferred from direct assay /// 003…		chr17:46103535-46115152 (-) // 90.92 // q21.32
211458_s_at	0.00533416	0.000557967	2.8217	up	0.397001	0.00502586	0.566296	0.300795	-0.459483	0.725153	-0.915186	-1.2608	-1.28176	-0.97897	-1.35083	-2.1679	GABARAPL1 /// GABARAPL3	23710///23766		0005622 // intracellular // inferred from direct assay /// 0005737 // cytoplasm // inferred from electronic annotation /// 0005776 // autophagic vacuole // inferred from direct assay /// 0005783 // endoplasmic reticulum // inferred from electronic annotation /// 0005794 // Golgi apparatus // inferred from electronic annotation /// 0005874 // microtubule // inferred from electronic annotation /// …	0004872 // receptor activity // inferred from electronic annotation /// 0005515 // protein binding // inferred from physical interaction /// 0048487 // beta-tubulin binding // inferred from sequence or structural similarity /// 0050811 // GABA receptor binding // inferred from sequence or structural similarity	chr12:10365498-10375699 (+) // 90.92 // p13.2 /// chr15:90890818-90892669 (-) // 100.0 // q26.1
212771_at	0.00113496	4.25794e-05	2.82137	up	0.64922	0.265305	-0.0334206	0.192789	0.297654	-0.235103	0.0200663	-1.15319	-1.8151	-1.53953	-1.05974	-1.08833	FAM171A1	221061		0016020 // membrane // inferred from electronic annotation /// 0016021 // integral to membrane // inferred from electronic annotation		chr10:15253645-15413055 (-) // 98.49 // p13
229833_at	0.00283887	0.000197353	2.82075	up	0.388678	0	0.117773	0.0781517	0.243155	0.0968313	0.37443	-1.05563	-1.6451	-1.17602	-1.8183	-1.1522						chr17:6905254-6916040 (-) // 86.94 // p13.1
217499_x_at	0.0120205	0.00198027	2.82039	up	-0.0438023	1.19798	0.824115	0.83127	1.87629	1.40358	1.98291	0.223682	-0.434183	-1.22016	-0.103524	-0.179313	OR7E37P	26636				chr13:42016914-42017480 (+) // 62.66 // q14.11 /// chr13:68485193-68485764 (+) // 62.43 // q21.32 /// chr2:71264911-71265479 (+) // 61.74 // p13.3 /// chr3:125431029-125431597 (+) // 62.31 // q21.2 /// chr4:9470803-9757116 (+) // 61.63 // p16.1 /// chr9:92978356-92978924 (+) // 62.54 // q22.2 /// chr10:15041438-15050775 (-) // 62.2 // p13 /// chr13:42005718-42014892 (-) // 63.92 // q14.11 /// chr…
228738_at	0.000355436	4.28298e-06	2.81742	up	-0.057435	0.252329	-0.0346546	0.0106363	0.690798	0.312389	0.571484	-1.26974	-1.61802	-1.19245	-1.17882	-1.29757	D2HGDH	728294	0010042 // response to manganese ion // inferred from sequence or structural similarity /// 0010042 // response to manganese ion // inferred from electronic annotation /// 0010043 // response to zinc ion // inferred from sequence or structural similarity /// 0010043 // response to zinc ion // inferred from electronic annotation /// 0032025 // response to cobalt ion // inferred from sequence or st…	0005739 // mitochondrion // inferred from sequence or structural similarity /// 0005739 // mitochondrion // inferred from electronic annotation	0003824 // catalytic activity // inferred from electronic annotation /// 0005515 // protein binding // inferred from physical interaction /// 0016491 // oxidoreductase activity // inferred from electronic annotation /// 0050660 // FAD or FADH2 binding // inferred from electronic annotation /// 0051990 // (R)-2-hydroxyglutarate dehydrogenase activity // inferred from sequence or structural similar…	chr2:242694957-242708224 (+) // 95.96 // q37.3
222986_s_at	0.0183555	0.00377232	2.8158	up	1.03467	-0.785103	0.206478	0	0.847216	0.388379	1.65819	-1.18732	-1.30905	-1.41647	-1.41727	-0.146358	SHISA5	51246	0006915 // apoptosis // inferred from electronic annotation /// 0043123 // positive regulation of I-kappaB kinase/NF-kappaB cascade // inferred from mutant phenotype	0005634 // nucleus // inferred from electronic annotation /// 0005783 // endoplasmic reticulum // inferred from electronic annotation /// 0005789 // endoplasmic reticulum membrane // inferred from electronic annotation /// 0016020 // membrane // inferred from electronic annotation /// 0016021 // integral to membrane // inferred from electronic annotation /// 0031965 // nuclear membrane // inferre…	0004871 // signal transducer activity // inferred from mutant phenotype /// 0050699 // WW domain binding // inferred from physical interaction	chr3:48509275-48514558 (-) // 96.89 // p21.31
205449_at	0.00460032	0.000435356	2.81501	up	0.448959	0.561431	0.709152	0	1.48103	0.974976	1.65597	-1.15733	-0.908609	-0.332424	-0.930548	-0.386064	SAC3D1	29901	0007049 // cell cycle // inferred from electronic annotation /// 0007067 // mitosis // inferred from electronic annotation /// 0051225 // spindle assembly // inferred from electronic annotation /// 0051298 // centrosome duplication // inferred from electronic annotation /// 0051301 // cell division // inferred from electronic annotation	0005737 // cytoplasm // inferred from electronic annotation /// 0005813 // centrosome // inferred from electronic annotation /// 0005815 // microtubule organizing center // inferred from electronic annotation /// 0005819 // spindle // inferred from electronic annotation /// 0005856 // cytoskeleton // inferred from electronic annotation /// 0015630 // microtubule cytoskeleton // inferred from elec…	0005515 // protein binding // inferred from physical interaction	chr11:64808441-64812299 (+) // 96.77 // q13.1
213069_at	0.000650906	1.41349e-05	2.81407	up	0.0137224	0	0.693519	0.30025	-0.345733	-0.293288	0.574205	-1.43455	-1.55575	-1.87105	-1.29708	-1.14458	HEG1	57493		0005576 // extracellular region // inferred from electronic annotation /// 0016020 // membrane // inferred from electronic annotation /// 0016021 // integral to membrane // inferred from electronic annotation	0005509 // calcium ion binding // inferred from electronic annotation	chr3:124684555-124686258 (-) // 85.2 // q21.2
218083_at	0.00249979	0.000161515	2.81247	up	0.769595	0.500298	0.584729	0.610285	1.62796	1.54739	1.7497	-0.739938	-0.346316	-0.54589	0	-0.548492	PTGES2	80142	0001516 // prostaglandin biosynthetic process // inferred from electronic annotation /// 0006633 // fatty acid biosynthetic process // inferred from electronic annotation /// 0008610 // lipid biosynthetic process // inferred from electronic annotation /// 0045449 // regulation of transcription // inferred from electronic annotation /// 0045454 // cell redox homeostasis // inferred from electronic…	0000139 // Golgi membrane // inferred from electronic annotation /// 0005634 // nucleus // inferred from electronic annotation /// 0005737 // cytoplasm // inferred from electronic annotation /// 0005739 // mitochondrion // inferred from direct assay /// 0005739 // mitochondrion // inferred from electronic annotation /// 0005794 // Golgi apparatus // inferred from electronic annotation /// 0005829…	0003677 // DNA binding // inferred from electronic annotation /// 0005515 // protein binding // inferred from physical interaction /// 0009055 // electron carrier activity // inferred from electronic annotation /// 0015035 // protein disulfide oxidoreductase activity // inferred from electronic annotation /// 0016563 // transcription activator activity // inferred from electronic annotation /// 0…	chr9:130882972-130890008 (-) // 98.25 // q34.11
227997_at	0.010894	0.00171666	2.80918	up	1.63862	-0.0709143	0.461688	0.0578489	0	-0.037837	0.0997982	-1.46765	-1.49807	-1.55738	-1.18038	-0.212121	IL17RD	54756		0000139 // Golgi membrane // inferred from electronic annotation /// 0005737 // cytoplasm // inferred from electronic annotation /// 0005794 // Golgi apparatus // inferred from electronic annotation /// 0005886 // plasma membrane // inferred from electronic annotation /// 0016020 // membrane // inferred from electronic annotation /// 0016021 // integral to membrane // inferred from electronic ann…	0004872 // receptor activity // inferred from electronic annotation	chr3:57124011-57124520 (-) // 81.23 // p14.3
208424_s_at	0.000823739	2.16397e-05	2.80902	up	0.504348	-0.115812	0.1298	0.075531	0.864696	1.03877	0.416917	-0.919523	-1.00995	-0.953988	-0.94761	-1.53766	CIAPIN1	57019	0006915 // apoptosis // inferred from electronic annotation /// 0006916 // anti-apoptosis // inferred from sequence or structural similarity /// 0006916 // anti-apoptosis // inferred from electronic annotation /// 0030097 // hemopoiesis // inferred from electronic annotation	0005634 // nucleus // inferred from electronic annotation /// 0005730 // nucleolus // inferred from direct assay /// 0005730 // nucleolus // inferred from electronic annotation /// 0005737 // cytoplasm // inferred from direct assay /// 0005737 // cytoplasm // inferred from sequence or structural similarity /// 0005737 // cytoplasm // inferred from electronic annotation		chr16:57462080-57474840 (-) // 91.16 // q21
201185_at	0.0175731	0.00353567	2.80827	up	0.65381	0.0594559	0.013587	0	0.422274	-0.320718	0.774547	-1.38678	-1.17809	-1.87996	-1.65039	-0.208221	HTRA1	5654	0001558 // regulation of cell growth // inferred from electronic annotation /// 0006508 // proteolysis // inferred from electronic annotation /// 0030512 // negative regulation of transforming growth factor beta receptor signaling pathway // inferred from electronic annotation /// 0030514 // negative regulation of BMP signaling pathway // inferred from electronic annotation	0005576 // extracellular region // inferred from electronic annotation /// 0005615 // extracellular space // traceable author statement /// 0031012 // extracellular matrix // inferred from direct assay	0003824 // catalytic activity // inferred from electronic annotation /// 0004252 // serine-type endopeptidase activity // inferred from electronic annotation /// 0004252 // serine-type endopeptidase activity // traceable author statement /// 0005515 // protein binding // inferred from electronic annotation /// 0005520 // insulin-like growth factor binding // inferred from electronic annotation //…	chr10:124221120-124274420 (+) // 98.82 // q26.13
201125_s_at	0.00806221	0.00106913	2.80821	up	0.584269	0	-0.645924	-0.426135	1.09508	0.772293	1.15994	-0.777483	-1.37254	-1.2259	-1.32226	-0.936109	ITGB5	3693	0006936 // muscle contraction // not recorded /// 0007155 // cell adhesion // inferred from electronic annotation /// 0007160 // cell-matrix adhesion // inferred from electronic annotation /// 0007229 // integrin-mediated signaling pathway // inferred from electronic annotation /// 0007275 // multicellular organismal development // inferred from electronic annotation	0005886 // plasma membrane // not recorded /// 0005925 // focal adhesion // inferred from electronic annotation /// 0008305 // integrin complex // inferred from electronic annotation /// 0016020 // membrane // inferred from electronic annotation /// 0016021 // integral to membrane // inferred from electronic annotation /// 0031252 // cell leading edge // inferred from electronic annotation	0004872 // receptor activity // inferred from electronic annotation /// 0005178 // integrin binding // inferred from electronic annotation /// 0005488 // binding // inferred from electronic annotation	chr3:124481795-124605876 (-) // 99.42 // q21.2
242329_at	0.00531707	0.000554794	2.80667	up	0.499479	1.03155	2.06532	0.289907	0.887308	0.420017	1.07438	-1.0956	-0.0518484	-0.434655	-0.919814	-0.967431	LOC401317	401317				chr7:28449943-28450376 (+) // 99.77 // p15.1
202391_at	0.0189014	0.00394772	2.80494	up	1.48909	0.0799151	-0.318679	0	1.05306	-0.252548	1.44697	-1.43242	-1.15464	-1.41688	-0.920805	-0.0166712	BASP1	10409	0032582 // negative regulation of gene-specific transcription // inferred from direct assay /// 0032582 // negative regulation of gene-specific transcription // inferred from mutant phenotype /// 0072112 // glomerular visceral epithelial cell differentiation // inferred from sequence or structural similarity	0005634 // nucleus // inferred from direct assay /// 0005634 // nucleus // inferred from electronic annotation /// 0005737 // cytoplasm // inferred from direct assay /// 0005737 // cytoplasm // inferred from electronic annotation /// 0005856 // cytoskeleton // traceable author statement /// 0005886 // plasma membrane // inferred from electronic annotation /// 0005886 // plasma membrane // traceab…	0003714 // transcription corepressor activity // inferred from mutant phenotype /// 0005515 // protein binding // inferred from physical interaction /// 0010843 // promoter binding // inferred from sequence or structural similarity /// 0010843 // promoter binding // inferred from electronic annotation /// 0016566 // specific transcriptional repressor activity // inferred from direct assay /// 001…	chr5:17217890-17276742 (+) // 86.54 // p15.1
202242_at	0.000873704	2.45836e-05	2.80441	up	0.158266	0.328397	0.55803	0.512496	0.463811	0.695193	0.40131	-1.43734	-0.762059	-1.12291	-0.826225	-1.06317	TSPAN7	7102		0005576 // extracellular region // inferred from electronic annotation /// 0005887 // integral to plasma membrane // traceable author statement /// 0016020 // membrane // inferred from electronic annotation /// 0016021 // integral to membrane // inferred from electronic annotation	0005509 // calcium ion binding // inferred from electronic annotation	chrX:38420796-38548171 (+) // 99.25 // p11.4
56256_at	0.00134058	5.49504e-05	2.80424	up	0.139997	-0.0312748	0	-0.0252132	1.06681	0.532618	0.95742	-1.1108	-1.37417	-0.945528	-1.22647	-0.895097	SIDT2	51092		0016020 // membrane // inferred from electronic annotation /// 0016021 // integral to membrane // inferred from electronic annotation		chr11:117067306-117068158 (+) // 94.1 // q23.3
230671_at	0.0183265	0.0037652	2.80187	up	0.367814	0	0.891464	0.349341	1.73333	1.8943	1.09722	-0.642998	-0.584604	-0.0228128	-0.0799408	-1.57769	LOC100288685	100288685				chr5:195892-196458 (+) // 98.77 // p15.33
213537_at	0.0206213	0.00451253	2.79749	up	1.72456	2.00823	0.563229	-0.017468	1.27154	1.20872	2.60623	-0.0343299	-0.484509	-0.331892	-1.03563	0	HLA-DPA1	3113	0002504 // antigen processing and presentation of peptide or polysaccharide antigen via MHC class II // inferred from electronic annotation /// 0006955 // immune response // non-traceable author statement /// 0006955 // immune response // inferred from electronic annotation /// 0019882 // antigen processing and presentation // inferred from electronic annotation	0005764 // lysosome // inferred from electronic annotation /// 0005765 // lysosomal membrane // inferred from electronic annotation /// 0005768 // endosome // inferred from electronic annotation /// 0005783 // endoplasmic reticulum // inferred from electronic annotation /// 0005789 // endoplasmic reticulum membrane // inferred from electronic annotation /// 0005794 // Golgi apparatus // inferred …	0032395 // MHC class II receptor activity // non-traceable author statement	chr6:33035436-33041416 (-) // 69.41 // p21.32
213105_s_at	0.00252837	0.000164459	2.79599	up	0.707379	0.0543156	0	-0.066083	1.1739	1.05602	1.04691	-1.13105	-1.06285	-0.573252	-0.748672	-1.06351	C16orf42	115939		0016020 // membrane // inferred from electronic annotation /// 0016021 // integral to membrane // inferred from electronic annotation		chr16:1399240-1401912 (-) // 92.63 // p13.3
200810_s_at	0.0011151	4.14349e-05	2.79487	up	0.962346	-0.18668	-0.0533199	0.414935	0.573442	0.874239	0.88584	-1.39846	-0.972779	-0.764862	-0.811379	-0.987274	CIRBP	1153	0006950 // response to stress // inferred from electronic annotation /// 0009409 // response to cold // traceable author statement /// 0009409 // response to cold // inferred from electronic annotation /// 0009411 // response to UV // inferred from direct assay /// 0034063 // stress granule assembly // inferred from sequence or structural similarity /// 0034063 // stress granule assembly // infer…	0005634 // nucleus // inferred from direct assay /// 0005634 // nucleus // inferred from sequence or structural similarity /// 0005634 // nucleus // inferred from electronic annotation /// 0005654 // nucleoplasm // inferred from electronic annotation /// 0005737 // cytoplasm // inferred from direct assay /// 0005737 // cytoplasm // inferred from sequence or structural similarity /// 0005737 // cy…	0000166 // nucleotide binding // inferred from electronic annotation /// 0003676 // nucleic acid binding // inferred from electronic annotation /// 0003723 // RNA binding // inferred from electronic annotation /// 0003730 // mRNA 3'-UTR binding // inferred from direct assay /// 0005515 // protein binding // inferred from physical interaction /// 0030371 // translation repressor activity // inferr…	chr19:1269346-1273169 (+) // 90.7 // p13.3
233375_at	0.0193807	0.00409662	2.79102	up	0.763882	-0.493918	0.877579	1.07413	0.870662	1.30341	0.85815	-0.187427	-0.743012	-1.65528	-1.06546	0	EFCAB2	84288			0005509 // calcium ion binding // inferred from electronic annotation	chr1:245133691-245286263 (+) // 41.91 // q44
229266_at	0.0170941	0.00338617	2.78905	up	1.44738	-0.672318	0.0316529	-0.262266	1.06375	0.457617	0.263202	-0.213679	-0.441322	-1.30693	-1.11613	-1.1299	SHISA6	388336		0016020 // membrane // inferred from electronic annotation /// 0016021 // integral to membrane // inferred from electronic annotation		chr17:11466513-11467378 (+) // 97.96 // p12
225183_at	0.00146795	6.52069e-05	2.7888	up	1.08944	0.950275	0.587149	0.759704	0	0.0574942	0.0435925	-0.546301	-0.945122	-0.889623	-1.09641	-1.42959	C16orf72	29035				chr16:9185964-9212934 (+) // 98.29 // p13.2
200924_s_at	0.00621858	0.000708534	2.78808	up	0.360935	0	-1.63894	-1.89301	1.30969	1.16451	1.54268	-0.576078	-0.87752	-0.707334	-0.426896	0.305007	SLC3A2	6520	0005975 // carbohydrate metabolic process // inferred from electronic annotation /// 0006810 // transport // inferred from electronic annotation /// 0006816 // calcium ion transport // non-traceable author statement /// 0006865 // amino acid transport // not recorded /// 0006865 // amino acid transport // traceable author statement /// 0006865 // amino acid transport // inferred from electronic a…	0005886 // plasma membrane // not recorded /// 0005886 // plasma membrane // inferred from electronic annotation /// 0009986 // cell surface // inferred from direct assay /// 0016020 // membrane // inferred from electronic annotation /// 0016021 // integral to membrane // non-traceable author statement /// 0016021 // integral to membrane // inferred from electronic annotation /// 0016324 // apica…	0003824 // catalytic activity // inferred from electronic annotation /// 0005432 // calcium:sodium antiporter activity // traceable author statement /// 0005515 // protein binding // inferred from physical interaction /// 0015175 // neutral amino acid transmembrane transporter activity // inferred from sequence or structural similarity /// 0015175 // neutral amino acid transmembrane transporter a…	chr11:62648367-62656297 (+) // 98.07 // q12.3
235921_at	0.00162152	7.73794e-05	2.78596	up	0.652257	1.80952	1.01288	1.12795	0.787029	0.487949	1.37145	-0.916359	-0.603765	0	-0.302783	-0.390078						chr10:6780318-6780901 (+) // 70.41 // p14
200783_s_at	0.000404163	5.40001e-06	2.78509	up	0.562696	0.300559	0.0161848	0	-0.14286	0.374363	0.738135	-4.80901	-0.891004	-1.37413	-1.13398	-1.45516	STMN1	3925	0007019 // microtubule depolymerization // inferred from direct assay /// 0007052 // mitotic spindle organization // inferred from direct assay /// 0007165 // signal transduction // non-traceable author statement /// 0007275 // multicellular organismal development // inferred from electronic annotation /// 0007399 // nervous system development // inferred from electronic annotation /// 0007409 //…	0005622 // intracellular // inferred from direct assay /// 0005737 // cytoplasm // inferred from electronic annotation /// 0005874 // microtubule // inferred from electronic annotation /// 0016020 // membrane // inferred from electronic annotation /// 0016021 // integral to membrane // inferred from electronic annotation	0004871 // signal transducer activity // traceable author statement /// 0005515 // protein binding // inferred from physical interaction /// 0015631 // tubulin binding // inferred from direct assay	chr1:26226611-26231232 (-) // 98.12 // p36.11
48030_i_at	0.0209861	0.00463188	2.78473	up	-0.0944395	1.17306	1.6656	1.83388	1.24015	0	0.778357	-0.692651	0.109841	-0.210194	-0.760119	-1.34766	C5orf4	10826	0006633 // fatty acid biosynthetic process // inferred from electronic annotation /// 0055114 // oxidation reduction // inferred from electronic annotation	0005783 // endoplasmic reticulum // inferred from electronic annotation /// 0016020 // membrane // inferred from electronic annotation /// 0016021 // integral to membrane // inferred from electronic annotation	0005506 // iron ion binding // inferred from electronic annotation /// 0016491 // oxidoreductase activity // inferred from electronic annotation	chr5:154198051-154199638 (-) // 96.34 // q33.2
201059_at	0.00224435	0.000135947	2.78083	up	1.02513	0.313921	0	0.507672	-0.539269	-0.00990009	0.812568	-1.18229	-1.35054	-1.13838	-1.48482	-0.714302	CTTN	2017		0001726 // ruffle // inferred from sequence or structural similarity /// 0001726 // ruffle // inferred from electronic annotation /// 0005625 // soluble fraction // traceable author statement /// 0005737 // cytoplasm // inferred from sequence or structural similarity /// 0005737 // cytoplasm // inferred from electronic annotation /// 0005856 // cytoskeleton // inferred from electronic annotation …	0005515 // protein binding // inferred from physical interaction /// 0005515 // protein binding // inferred from electronic annotation	chr11:70244649-70282680 (+) // 98.31 // q13.3
202330_s_at	0.00273607	0.000187117	2.77706	up	0.796062	1.02845	0.177698	0.0547676	0.651755	0.33213	1.17729	-1.35779	-1.24182	-0.423639	-0.617994	-0.713596	UNG	7374	0006281 // DNA repair // non-traceable author statement /// 0006281 // DNA repair // inferred from electronic annotation /// 0006281 // DNA repair // traceable author statement /// 0006284 // base-excision repair // inferred from electronic annotation /// 0006284 // base-excision repair // traceable author statement /// 0006974 // response to DNA damage stimulus // inferred from electronic annota…	0005634 // nucleus // non-traceable author statement /// 0005634 // nucleus // inferred from electronic annotation /// 0005737 // cytoplasm // inferred from electronic annotation /// 0005739 // mitochondrion // inferred from electronic annotation	0004844 // uracil DNA N-glycosylase activity // non-traceable author statement /// 0004844 // uracil DNA N-glycosylase activity // inferred from electronic annotation /// 0004844 // uracil DNA N-glycosylase activity // traceable author statement /// 0005515 // protein binding // inferred from physical interaction /// 0016787 // hydrolase activity // inferred from electronic annotation /// 0016798…	chr12:109536025-109548797 (+) // 99.13 // q24.11
205090_s_at	0.001402	6.06335e-05	2.77383	up	0.168077	0.448188	0.275404	-0.664185	1.68716	1.09509	1.24072	-0.312689	-0.646531	-0.420281	0.253496	-0.225895	NAGPA	51172	0005975 // carbohydrate metabolic process // traceable author statement /// 0006464 // protein modification process // traceable author statement /// 0006622 // protein targeting to lysosome // traceable author statement /// 0007040 // lysosome organization // traceable author statement	0005794 // Golgi apparatus // inferred from electronic annotation /// 0016020 // membrane // inferred from electronic annotation /// 0016021 // integral to membrane // inferred from electronic annotation /// 0016021 // integral to membrane // traceable author statement /// 0032580 // Golgi cisterna membrane // inferred from electronic annotation	0003944 // N-acetylglucosamine-1-phosphodiester alpha-N-acetylglucosaminidase activity // inferred from electronic annotation /// 0003944 // N-acetylglucosamine-1-phosphodiester alpha-N-acetylglucosaminidase activity // traceable author statement /// 0016787 // hydrolase activity // inferred from electronic annotation	chr16:5074846-5083915 (-) // 99.63 // p13.3
1566956_at	0.00296943	0.000210297	2.77241	up	0.11038	0.421154	1.20809	0.9354	1.12724	0	0.24954	-0.65851	-0.740149	-0.76014	-1.14988	-2.08882	OR7E104P	81137				chr13:64311651-64316632 (+) // 59.23 // q21.31 /// chr13:64411427-64418143 (-) // 48.61 // q21.31
223396_at	0.000528265	9.16958e-06	2.77221	up	0	0.398659	0.156187	0.962429	0.501382	0.323307	-0.120479	-0.780677	-0.98991	-1.26871	-1.36582	-1.36329	TMEM60	85025		0016020 // membrane // inferred from electronic annotation /// 0016021 // integral to membrane // inferred from electronic annotation		chr7:77423045-77427747 (-) // 98.75 // q11.23
204457_s_at	0.0224417	0.00511297	2.7718	up	1.32844	-0.0707226	0	-0.0494127	1.03527	0.757657	0.751157	-0.751893	-0.662289	-2.11157	-0.874267	-0.273808	GAS1	2619	0002053 // positive regulation of mesenchymal cell proliferation // inferred from electronic annotation /// 0007049 // cell cycle // inferred from electronic annotation /// 0007050 // cell cycle arrest // inferred from electronic annotation /// 0007050 // cell cycle arrest // traceable author statement /// 0007411 // axon guidance // inferred from electronic annotation /// 0008284 // positive reg…	0005886 // plasma membrane // inferred from electronic annotation /// 0016020 // membrane // inferred from electronic annotation /// 0031225 // anchored to membrane // inferred from electronic annotation /// 0046658 // anchored to plasma membrane // inferred from sequence or structural similarity	0005515 // protein binding // inferred from electronic annotation	chr9:89559277-89562104 (-) // 91.58 // q21.33
231901_at	0.00770074	0.000994776	2.76842	up	0.285272	0.488515	0.373923	0.42941	1.07777	1.58755	1.33682	-0.813169	-1.23859	-0.835313	0	-0.614203	C19orf52	90580				chr19:11039442-11044191 (+) // 82.08 // p13.2
229106_at	0.00348702	0.000272996	2.76726	up	-0.0360556	0.39386	1.1344	0.534746	1.59618	0.998332	0.573017	-0.364429	-0.55982	-1.25298	-0.435321	-1.0194	DYNLL2	140735	0006810 // transport // inferred from electronic annotation /// 0007017 // microtubule-based process // inferred from electronic annotation /// 0008039 // synaptic target recognition // inferred from electronic annotation	0005737 // cytoplasm // inferred from electronic annotation /// 0005829 // cytosol // not recorded /// 0005874 // microtubule // inferred from electronic annotation /// 0005875 // microtubule associated complex // inferred from electronic annotation /// 0005886 // plasma membrane // not recorded /// 0016459 // myosin complex // inferred from sequence or structural similarity /// 0016459 // myosin…	0003774 // motor activity // inferred from electronic annotation /// 0003777 // microtubule motor activity // inferred from electronic annotation /// 0005515 // protein binding // inferred from physical interaction /// 0005515 // protein binding // inferred from electronic annotation /// 0008092 // cytoskeletal protein binding // inferred from electronic annotation	chr17:56164195-56168306 (+) // 88.67 // q22
208204_s_at	0.00486939	0.000478271	2.76434	up	0.94038	0	0.540064	0.097559	1.46647	1.14479	1.60975	-0.892616	-0.313669	-0.539764	-0.437035	-1.00944	CAV3	859	0006469 // negative regulation of protein kinase activity // inferred from electronic annotation /// 0006641 // triglyceride metabolic process // inferred from electronic annotation /// 0007009 // plasma membrane organization // inferred from electronic annotation /// 0007204 // elevation of cytosolic calcium ion concentration // inferred from sequence or structural similarity /// 0007204 // elev…	0000139 // Golgi membrane // inferred from electronic annotation /// 0005624 // membrane fraction // inferred from electronic annotation /// 0005625 // soluble fraction // inferred from electronic annotation /// 0005737 // cytoplasm // inferred from electronic annotation /// 0005794 // Golgi apparatus // inferred from electronic annotation /// 0005886 // plasma membrane // inferred from electroni…	0005515 // protein binding // inferred from physical interaction /// 0005515 // protein binding // inferred from electronic annotation /// 0008022 // protein C-terminus binding // inferred from direct assay /// 0017080 // sodium channel regulator activity // inferred from mutant phenotype /// 0019899 // enzyme binding // inferred from electronic annotation /// 0032403 // protein complex binding /…	chr3:8775524-8788437 (+) // 97.27 // p25.3
201253_s_at	0.0127163	0.00215951	2.76105	up	0.712626	-0.292907	0	-0.383513	1.42876	1.26133	1.23022	-0.153919	-1.16459	-0.87083	-1.12587	-1.1848	CDIPT	10423	0008654 // phospholipid biosynthetic process // inferred from electronic annotation /// 0046341 // CDP-diacylglycerol metabolic process // inferred from electronic annotation	0000139 // Golgi membrane // inferred from electronic annotation /// 0005783 // endoplasmic reticulum // inferred from electronic annotation /// 0005789 // endoplasmic reticulum membrane // inferred from electronic annotation /// 0005794 // Golgi apparatus // inferred from electronic annotation /// 0005886 // plasma membrane // inferred from electronic annotation /// 0016020 // membrane // inferr…	0003881 // CDP-diacylglycerol-inositol 3-phosphatidyltransferase activity // inferred from electronic annotation /// 0005529 // sugar binding // inferred from electronic annotation /// 0008526 // phosphatidylinositol transporter activity // traceable author statement /// 0016740 // transferase activity // inferred from electronic annotation /// 0016780 // phosphotransferase activity, for other su…	chr16:29869682-29874511 (-) // 90.07 // p11.2
205812_s_at	0.00190065	0.000101911	2.7603	up	0.701198	0	-0.243287	-0.582474	0.309581	0.0463619	0.854287	-1.26808	-1.82821	-1.11148	-1.19292	-1.14795	TMED9	54732	0006810 // transport // inferred from electronic annotation /// 0051923 // sulfation // inferred from direct assay	0005737 // cytoplasm // inferred from electronic annotation /// 0005783 // endoplasmic reticulum // inferred from electronic annotation /// 0005789 // endoplasmic reticulum membrane // inferred from electronic annotation /// 0005793 // ER-Golgi intermediate compartment // inferred from direct assay /// 0016020 // membrane // inferred from electronic annotation /// 0016021 // integral to membrane …	0008146 // sulfotransferase activity // inferred from direct assay /// 0008146 // sulfotransferase activity // inferred from electronic annotation /// 0008146 // sulfotransferase activity // non-traceable author statement /// 0016301 // kinase activity // inferred from electronic annotation /// 0016740 // transferase activity // inferred from electronic annotation	chr2:108994467-109004505 (+) // 74.52 // q12.3
212445_s_at	0.00253618	0.000165077	2.75837	up	0.304617	0.597296	0	0.372133	1.15567	1.02389	1.44579	-0.786166	-1.25002	-0.863657	-0.614516	-0.305154	NEDD4L	23327	0006464 // protein modification process // inferred from electronic annotation /// 0006814 // sodium ion transport // non-traceable author statement /// 0006883 // cellular sodium ion homeostasis // non-traceable author statement /// 0007588 // excretion // non-traceable author statement /// 0010038 // response to metal ion // inferred from direct assay /// 0010766 // negative regulation of sodiu…	0005622 // intracellular // inferred by curator /// 0005622 // intracellular // inferred from electronic annotation /// 0005737 // cytoplasm // inferred from electronic annotation	0004842 // ubiquitin-protein ligase activity // non-traceable author statement /// 0005515 // protein binding // inferred from physical interaction /// 0005515 // protein binding // inferred from electronic annotation /// 0016874 // ligase activity // inferred from electronic annotation /// 0016881 // acid-amino acid ligase activity // inferred from electronic annotation /// 0017080 // sodium cha…	chr18:55862721-56065389 (+) // 99.11 // q21.31
223523_at	0.0316927	0.00847019	2.75518	up	0.851495	0	0.688481	0.909787	0.772657	1.12641	-0.080987	-0.59101	0.00828075	-1.02585	-1.80123	-3.25392	TMEM108	66000		0016020 // membrane // inferred from electronic annotation /// 0016021 // integral to membrane // inferred from electronic annotation		chr3:132764743-133116676 (+) // 96.11 // q22.1
212877_at	0.0006023	1.23703e-05	2.75225	up	1.33773	1.35166	0.745903	0.602017	0.91886	1.01463	1.67388	-0.698941	-0.430983	0	-0.272228	-0.440418	KLC1	3831	0008088 // axon cargo transport // inferred from electronic annotation	0005737 // cytoplasm // inferred from electronic annotation /// 0005829 // cytosol // inferred from sequence or structural similarity /// 0005829 // cytosol // inferred from electronic annotation /// 0005871 // kinesin complex // inferred from sequence or structural similarity /// 0005871 // kinesin complex // inferred from electronic annotation /// 0005871 // kinesin complex // traceable author …	0003774 // motor activity // traceable author statement /// 0003774 // motor activity // inferred from electronic annotation /// 0003777 // microtubule motor activity // inferred from electronic annotation /// 0005488 // binding // inferred from electronic annotation /// 0005515 // protein binding // inferred from physical interaction /// 0005515 // protein binding // inferred from electronic ann…	chr14:104141887-104152814 (+) // 91.14 // q32.33
1560060_s_at	0.000970876	3.06571e-05	2.75213	up	0.482622	0.126459	0.152962	0	0.90816	0.648582	1.18099	-0.632276	-0.965956	-1.03588	-1.21454	-0.954246	VPS37C	55048	0006810 // transport // inferred from electronic annotation /// 0015031 // protein transport // inferred from electronic annotation	0005768 // endosome // inferred from electronic annotation /// 0016020 // membrane // inferred from electronic annotation /// 0031902 // late endosome membrane // inferred from electronic annotation		chr11:60897729-60906310 (-) // 76.52 // q12.2
209829_at	0.0137313	0.00243334	2.75204	up	1.66318	0.882226	0.743172	0.677783	0	0.0763874	-0.101901	-1.58685	-0.720341	-0.193942	-0.576285	-1.4102	FAM65B	9750	0007275 // multicellular organismal development // inferred from electronic annotation /// 0007517 // muscle organ development // inferred from electronic annotation /// 0030154 // cell differentiation // inferred from electronic annotation	0005737 // cytoplasm // inferred from electronic annotation /// 0005739 // mitochondrion // inferred from electronic annotation /// 0005856 // cytoskeleton // inferred from electronic annotation /// 0030175 // filopodium // inferred from electronic annotation /// 0042995 // cell projection // inferred from electronic annotation	0005488 // binding // inferred from electronic annotation	chr6:24804512-24911195 (-) // 91.06 // p22.3
228949_at	0.000601149	1.22945e-05	2.75123	up	0.947165	0.152493	-0.0356331	0.481156	0.503309	0	0.081172	-0.97234	-1.34952	-0.990314	-1.54009	-0.926926	WLS	79971	0007275 // multicellular organismal development // inferred from electronic annotation /// 0016055 // Wnt receptor signaling pathway // inferred from electronic annotation /// 0043123 // positive regulation of I-kappaB kinase/NF-kappaB cascade // inferred from sequence or structural similarity /// 0090263 // positive regulation of canonical Wnt receptor signaling pathway // inferred from mutant p…	0000139 // Golgi membrane // inferred from electronic annotation /// 0005794 // Golgi apparatus // inferred from electronic annotation /// 0016020 // membrane // inferred from electronic annotation /// 0016021 // integral to membrane // inferred from electronic annotation /// 0030659 // cytoplasmic vesicle membrane // inferred from electronic annotation /// 0031410 // cytoplasmic vesicle // infer…	0004871 // signal transducer activity // inferred from sequence or structural similarity /// 0004872 // receptor activity // inferred from electronic annotation	chr1:68564151-68616039 (-) // 79.25 // p31.3
209166_s_at	0.0104603	0.00161721	2.74595	up	0.478363	0.185315	0	-0.681754	1.32188	0.947753	2.07398	-0.350312	-3.56641	-0.874033	-0.576585	-0.335105	MAN2B1	4125	0005975 // carbohydrate metabolic process // inferred from electronic annotation /// 0006013 // mannose metabolic process // inferred from electronic annotation /// 0006464 // protein modification process // inferred from direct assay /// 0006517 // protein deglycosylation // traceable author statement /// 0007611 // learning or memory // inferred from electronic annotation /// 0008152 // metabol…	0005625 // soluble fraction // inferred from electronic annotation /// 0005764 // lysosome // inferred from electronic annotation	0003824 // catalytic activity // inferred from electronic annotation /// 0004553 // hydrolase activity, hydrolyzing O-glycosyl compounds // inferred from electronic annotation /// 0004559 // alpha-mannosidase activity // inferred from electronic annotation /// 0004559 // alpha-mannosidase activity // traceable author statement /// 0005537 // mannose binding // inferred from electronic annotation …	chr19:12757374-12777499 (-) // 99.71 // p13.2
236656_s_at	0.00468789	0.000448627	2.74556	up	-0.00554371	0.186332	1.71701	0.815324	1.15372	1.10924	1.13036	-0.746873	-0.0345612	-0.460049	-0.612489	-1.06978	LOC100288911	100288911				chr2:36581891-36582373 (-) // 100.0 // p22.3
1556385_at	0.0194837	0.00413316	2.7454	up	0.0402861	0.0895157	0.804172	0.3851	0.302203	0	-0.220953	-0.391868	-0.685001	-1.51698	-0.595129	-1.68467						chr11:67136401-67138578 (-) // 98.18 // q13.2
221983_at	0.0140873	0.002535	2.74207	up	0.37196	-0.305351	-0.00165462	0	1.58426	0.676329	1.75971	-0.837435	-0.866158	-0.975092	-1.4101	-0.269513	FAM134A	79137		0005783 // endoplasmic reticulum // inferred from electronic annotation /// 0016020 // membrane // inferred from electronic annotation /// 0016021 // integral to membrane // inferred from electronic annotation		chr2:220042976-220048521 (+) // 70.66 // q35
234926_s_at	0.00107709	3.87247e-05	2.7394	up	0.212338	0.0741024	-0.212904	0.130705	0.692724	0.94102	0.813933	-0.852002	-1.02696	-1.287	-1.13433	-1.07478	C20orf43	51507				chr20:55043712-55093938 (+) // 98.17 // q13.31
202234_s_at	0.0330624	0.00897838	2.73891	up	1.46262	0.620729	1.52688	1.07897	0.782295	0.477978	-0.514853	0	-0.780639	-0.0424509	-0.696908	-1.86613	SLC16A1	6566	0006810 // transport // inferred from electronic annotation /// 0015711 // organic anion transport // inferred from electronic annotation /// 0015718 // monocarboxylic acid transport // traceable author statement /// 0015728 // mevalonate transport // traceable author statement /// 0055085 // transmembrane transport // inferred from electronic annotation	0005624 // membrane fraction // traceable author statement /// 0005739 // mitochondrion // inferred from electronic annotation /// 0005886 // plasma membrane // not recorded /// 0005886 // plasma membrane // inferred from direct assay /// 0005886 // plasma membrane // inferred from electronic annotation /// 0016020 // membrane // inferred from electronic annotation /// 0016021 // integral to memb…	0005515 // protein binding // inferred from physical interaction /// 0005515 // protein binding // inferred from electronic annotation /// 0008028 // monocarboxylic acid transmembrane transporter activity // traceable author statement /// 0015130 // mevalonate transmembrane transporter activity // traceable author statement /// 0015293 // symporter activity // inferred from electronic annotation …	chr1:113454468-113498794 (-) // 98.85 // p13.2
228660_x_at	0.0137863	0.00245435	2.73844	up	-0.207361	0	0.404345	0.118398	1.14518	-0.0888071	0.67295	-0.463769	-1.1385	-1.04474	-1.30417	-0.710369	SEMA4F	10505	0007267 // cell-cell signaling // traceable author statement /// 0007275 // multicellular organismal development // inferred from electronic annotation /// 0007399 // nervous system development // inferred from electronic annotation /// 0007399 // nervous system development // traceable author statement /// 0007411 // axon guidance // traceable author statement /// 0007411 // axon guidance // inf…	0000299 // integral to membrane of membrane fraction // inferred from electronic annotation /// 0005624 // membrane fraction // traceable author statement /// 0005783 // endoplasmic reticulum // inferred from direct assay /// 0005886 // plasma membrane // inferred from electronic annotation /// 0005886 // plasma membrane // traceable author statement /// 0005887 // integral to plasma membrane // …	0004872 // receptor activity // inferred from electronic annotation /// 0005515 // protein binding // inferred from electronic annotation	chr2:74908540-74909184 (+) // 66.03 // p13.1
209040_s_at	0.011556	0.00186212	2.73689	up	1.14285	0.398753	-2.5769	-0.996924	1.05202	0.391239	1.6886	-0.764242	-0.756612	-1.97024	-1.2469	0	PSMB8	5696	0019882 // antigen processing and presentation // inferred from electronic annotation /// 0031145 // anaphase-promoting complex-dependent proteasomal ubiquitin-dependent protein catabolic process // not recorded /// 0044419 // interspecies interaction between organisms // inferred from electronic annotation /// 0051436 // negative regulation of ubiquitin-protein ligase activity involved in mitoti…	0000502 // proteasome complex // traceable author statement /// 0000502 // proteasome complex // inferred from electronic annotation /// 0005634 // nucleus // inferred from electronic annotation /// 0005737 // cytoplasm // inferred from electronic annotation /// 0005839 // proteasome core complex // inferred from electronic annotation	0004175 // endopeptidase activity // inferred from electronic annotation /// 0004298 // threonine-type endopeptidase activity // inferred from electronic annotation /// 0005515 // protein binding // inferred from physical interaction /// 0008233 // peptidase activity // inferred from electronic annotation /// 0016787 // hydrolase activity // inferred from electronic annotation	chr6:32808624-32811801 (-) // 98.97 // p21.32
205098_at	0.00357807	0.000285656	2.73479	up	0.781989	0.470148	0	-0.264897	0.154863	-0.513576	1.09429	-0.567604	-0.780669	-1.32172	-1.08606	-0.492081	CCR1	1230	0006935 // chemotaxis // non-traceable author statement /// 0006935 // chemotaxis // traceable author statement /// 0006954 // inflammatory response // traceable author statement /// 0006955 // immune response // traceable author statement /// 0007155 // cell adhesion // traceable author statement /// 0007165 // signal transduction // inferred from electronic annotation /// 0007166 // cell surfac…	0005886 // plasma membrane // not recorded /// 0005886 // plasma membrane // inferred from direct assay /// 0005886 // plasma membrane // inferred from mutant phenotype /// 0005886 // plasma membrane // inferred from electronic annotation /// 0005886 // plasma membrane // traceable author statement /// 0005887 // integral to plasma membrane // traceable author statement /// 0016020 // membrane //…	0004871 // signal transducer activity // inferred from electronic annotation /// 0004872 // receptor activity // inferred from electronic annotation /// 0004930 // G-protein coupled receptor activity // inferred from electronic annotation /// 0004950 // chemokine receptor activity // traceable author statement /// 0005515 // protein binding // inferred from physical interaction /// 0016493 // C-C…	chr3:46243201-46249815 (-) // 89.34 // p21.31
242140_at	0.0231611	0.00538751	2.73216	up	0	-0.0340452	0.439775	0.182477	0.494109	0.202842	-0.361978	-2.14787	-0.724663	-1.4446	-0.583139	-1.69051						chr19:58826574-58827018 (+) // 13.74 // q13.43
213287_s_at	8.30021e-05	1.77185e-07	2.73085	up	0	0.124043	0.253691	0.627625	-0.0646181	0.0250597	-0.0263109	-1.33228	-1.0845	-1.30637	-1.48405	-1.36849	KRT10	3858	0008544 // epidermis development // traceable author statement	0005882 // intermediate filament // non-traceable author statement /// 0005882 // intermediate filament // inferred from electronic annotation /// 0005882 // intermediate filament // traceable author statement /// 0045095 // keratin filament // inferred from electronic annotation	0005198 // structural molecule activity // traceable author statement /// 0005198 // structural molecule activity // inferred from electronic annotation /// 0005515 // protein binding // inferred from physical interaction /// 0005515 // protein binding // inferred from electronic annotation /// 0030280 // structural constituent of epidermis // non-traceable author statement	chr17:38974368-38978862 (-) // 77.2 // q21.2
209448_at	0.000873176	2.45308e-05	2.73054	up	0.711857	0.511784	-0.0530252	0.385745	-0.532302	0.432339	0	-1.22339	-0.984493	-1.05565	-1.45466	-1.48746	HTATIP2	10553	0001525 // angiogenesis // inferred from electronic annotation /// 0006357 // regulation of transcription from RNA polymerase II promoter // traceable author statement /// 0006520 // cellular amino acid metabolic process // inferred from electronic annotation /// 0006915 // apoptosis // inferred from electronic annotation /// 0006916 // anti-apoptosis // traceable author statement /// 0006917 // …	0005634 // nucleus // inferred from direct assay /// 0005634 // nucleus // inferred from electronic annotation /// 0005634 // nucleus // traceable author statement /// 0005635 // nuclear envelope // inferred from direct assay /// 0005635 // nuclear envelope // inferred from electronic annotation /// 0005737 // cytoplasm // inferred from direct assay /// 0005737 // cytoplasm // inferred from elect…	0003702 // RNA polymerase II transcription factor activity // traceable author statement /// 0003713 // transcription coactivator activity // traceable author statement /// 0003824 // catalytic activity // inferred from electronic annotation /// 0005488 // binding // inferred from electronic annotation /// 0005515 // protein binding // inferred from physical interaction /// 0016491 // oxidoreduct…	chr11:20385346-20405328 (+) // 89.22 // p15.1
206167_s_at	0.00205246	0.000117131	2.73048	up	0.474538	0	0.275264	0.547978	-0.27329	0.334554	-0.431604	-1.05764	-1.65343	-1.29193	-1.73017	-0.850156	ARHGAP6	395	0007015 // actin filament organization // inferred from electronic annotation /// 0007165 // signal transduction // inferred from electronic annotation /// 0007202 // activation of phospholipase C activity // inferred from direct assay /// 0007266 // Rho protein signal transduction // non-traceable author statement /// 0007266 // Rho protein signal transduction // traceable author statement /// 0…	0005622 // intracellular // inferred from electronic annotation /// 0005737 // cytoplasm // inferred from mutant phenotype /// 0005737 // cytoplasm // inferred from electronic annotation /// 0005884 // actin filament // non-traceable author statement /// 0015629 // actin cytoskeleton // inferred from sequence or structural similarity /// 0015629 // actin cytoskeleton // inferred from electronic a…	0005070 // SH3/SH2 adaptor activity // traceable author statement /// 0005096 // GTPase activator activity // inferred from electronic annotation /// 0005100 // Rho GTPase activator activity // inferred from sequence or structural similarity /// 0005100 // Rho GTPase activator activity // inferred from electronic annotation /// 0016004 // phospholipase activator activity // inferred from direct a…	chrX:11155666-11683821 (-) // 96.13 // p22.2
217897_at	0.00900141	0.00127341	2.72698	up	1.1435	-0.18063	0	0.653156	1.62891	0.902481	1.39831	-0.118375	-0.959614	-1.24665	-0.517076	-0.433578	FXYD6	53826	0006810 // transport // inferred from electronic annotation /// 0006811 // ion transport // inferred from electronic annotation	0005886 // plasma membrane // inferred from direct assay /// 0016020 // membrane // inferred from electronic annotation /// 0016021 // integral to membrane // inferred from electronic annotation	0005216 // ion channel activity // inferred from electronic annotation	chr11:117707692-117747367 (-) // 97.61 // q23.3
207621_s_at	0.0245295	0.00585706	2.72664	up	0.414502	-0.300821	0.59718	-0.0880547	1.84719	1.45804	1.44059	0	-1.53092	-1.05531	-0.41651	-0.398154	PEMT	10400	0006629 // lipid metabolic process // traceable author statement /// 0006644 // phospholipid metabolic process // inferred from electronic annotation /// 0006650 // glycerophospholipid metabolic process // inferred from electronic annotation /// 0006656 // phosphatidylcholine biosynthetic process // inferred from electronic annotation /// 0006656 // phosphatidylcholine biosynthetic process // tra…	0005624 // membrane fraction // inferred from electronic annotation /// 0005739 // mitochondrion // inferred from electronic annotation /// 0005783 // endoplasmic reticulum // inferred from electronic annotation /// 0005789 // endoplasmic reticulum membrane // inferred from electronic annotation /// 0016020 // membrane // inferred from electronic annotation /// 0016021 // integral to membrane // …	0004608 // phosphatidylethanolamine N-methyltransferase activity // inferred from electronic annotation /// 0004608 // phosphatidylethanolamine N-methyltransferase activity // traceable author statement /// 0008168 // methyltransferase activity // inferred from electronic annotation /// 0008170 // N-methyltransferase activity // inferred from electronic annotation /// 0008429 // phosphatidylethan…	chr17:17408877-17485745 (-) // 99.8 // p11.2
201365_at	0.000580133	1.15596e-05	2.72644	up	0.95807	0.47894	0.902279	0.87588	1.09661	1.60886	1.34131	-0.331587	-0.557417	-0.311203	-0.0975618	-0.615604	OAZ2	4947	0006595 // polyamine metabolic process // traceable author statement		0004857 // enzyme inhibitor activity // inferred from electronic annotation /// 0005515 // protein binding // inferred from physical interaction /// 0008073 // ornithine decarboxylase inhibitor activity // inferred from electronic annotation /// 0008073 // ornithine decarboxylase inhibitor activity // traceable author statement	chr15:64979775-64995454 (-) // 98.32 // q22.31
232075_at	0.010162	0.00154615	2.72552	up	-0.059557	0.78946	1.5458	1.23103	0	0.625556	-0.516976	-0.894482	-0.562857	-1.1339	-1.14183	-0.91723	WDR61	80349			0005515 // protein binding // inferred from physical interaction	chr15:78575576-78579205 (-) // 66.12 // q25.1
221893_s_at	0.000190605	1.49517e-06	2.72494	up	0.794867	0.466593	0	0.0778265	1.04404	0.96333	1.26156	-0.879006	-1.00332	-0.446413	-0.63388	-0.362131	ADCK2	90956	0006468 // protein phosphorylation // inferred from electronic annotation	0005739 // mitochondrion // inferred from electronic annotation /// 0016020 // membrane // inferred from electronic annotation /// 0016021 // integral to membrane // inferred from electronic annotation	0000166 // nucleotide binding // inferred from electronic annotation /// 0004672 // protein kinase activity // inferred from electronic annotation /// 0004674 // protein serine/threonine kinase activity // inferred from electronic annotation /// 0005524 // ATP binding // inferred from electronic annotation /// 0016301 // kinase activity // inferred from electronic annotation /// 0016740 // transf…	chr7:140380846-140394908 (+) // 95.11 // q34
202729_s_at	0.0152407	0.00285093	2.72491	up	0.506003	-0.565815	0.0937252	0.146537	-0.234238	0	0.261328	-1.87833	-1.92437	-1.2168	-1.58345	-0.479842	LTBP1	4052	0035583 // negative regulation of transforming growth factor beta receptor signaling pathway by extracellular sequestering of TGFbeta // traceable author statement	0005576 // extracellular region // inferred from electronic annotation /// 0005578 // proteinaceous extracellular matrix // non-traceable author statement /// 0005578 // proteinaceous extracellular matrix // inferred from electronic annotation /// 0031012 // extracellular matrix // inferred from direct assay	0005024 // transforming growth factor beta receptor activity // non-traceable author statement /// 0005488 // binding // inferred from electronic annotation /// 0005509 // calcium ion binding // inferred from electronic annotation /// 0019838 // growth factor binding // inferred from electronic annotation	chr2:33359729-33624410 (+) // 98.6 // p22.3
201231_s_at	0.0102857	0.00157783	2.72391	up	0.85713	0.492369	-0.0115614	-0.210551	1.31619	1.11558	1.88781	-0.753895	-0.820919	-0.913439	-0.84945	0	ENO1	2023	0000122 // negative regulation of transcription from RNA polymerase II promoter // traceable author statement /// 0006096 // glycolysis // inferred from electronic annotation /// 0006350 // transcription // inferred from electronic annotation /// 0008152 // metabolic process // inferred from electronic annotation /// 0009615 // response to virus // inferred from expression pattern /// 0030308 // …	0000015 // phosphopyruvate hydratase complex // inferred from electronic annotation /// 0005634 // nucleus // inferred by curator /// 0005634 // nucleus // inferred from electronic annotation /// 0005737 // cytoplasm // inferred from direct assay /// 0005737 // cytoplasm // inferred from electronic annotation /// 0005739 // mitochondrion // inferred from electronic annotation /// 0005886 // plasm…	0000287 // magnesium ion binding // inferred from electronic annotation /// 0003677 // DNA binding // inferred from electronic annotation /// 0003700 // sequence-specific DNA binding transcription factor activity // traceable author statement /// 0003714 // transcription corepressor activity // traceable author statement /// 0003824 // catalytic activity // inferred from electronic annotation ///…	chr1:8921062-8938723 (-) // 99.89 // p36.23
213404_s_at	0.000797403	2.02207e-05	2.72365	up	0.758412	0	0.51673	0.536688	0.445745	1.04369	0.406252	-0.902983	-0.593061	-0.651735	-1.16481	-1.26688	RHEB	6009	0007165 // signal transduction // inferred from electronic annotation /// 0007165 // signal transduction // traceable author statement /// 0007264 // small GTPase mediated signal transduction // inferred from electronic annotation /// 0032008 // positive regulation of TOR signaling cascade // inferred from mutant phenotype	0005622 // intracellular // inferred from electronic annotation /// 0005681 // spliceosomal complex // inferred from electronic annotation /// 0005829 // cytosol // not recorded /// 0005886 // plasma membrane // inferred from electronic annotation /// 0016020 // membrane // traceable author statement /// 0016020 // membrane // inferred from electronic annotation	0000166 // nucleotide binding // inferred from electronic annotation /// 0003924 // GTPase activity // inferred from electronic annotation /// 0003924 // GTPase activity // traceable author statement /// 0005515 // protein binding // inferred from physical interaction /// 0005525 // GTP binding // inferred from electronic annotation /// 0005525 // GTP binding // traceable author statement /// 004…	chr10:47396161-47397185 (+) // 91.0 // q11.22 /// chr10:46914089-46915112 (+) // 90.91 // q11.22 /// chr7:151163797-151216658 (-) // 91.92 // q36.1
238012_at	0.00161633	7.69912e-05	2.72278	up	0.358295	1.14558	0.72092	0.980119	0.852643	0.729529	1.71697	-0.16574	-0.401978	-0.88436	-0.027607	0	DPP7	29952	0006508 // proteolysis // inferred from electronic annotation	0005576 // extracellular region // inferred from electronic annotation /// 0005764 // lysosome // inferred from electronic annotation /// 0005829 // cytosol // inferred from electronic annotation /// 0016023 // cytoplasmic membrane-bounded vesicle // inferred from electronic annotation /// 0031410 // cytoplasmic vesicle // inferred from electronic annotation	0004177 // aminopeptidase activity // inferred from electronic annotation /// 0005515 // protein binding // inferred from physical interaction /// 0008233 // peptidase activity // inferred from electronic annotation /// 0008236 // serine-type peptidase activity // inferred from electronic annotation /// 0008236 // serine-type peptidase activity // traceable author statement /// 0008239 // dipepti…	chr9:140023139-140024306 (-) // 76.06 // q34.3
218685_s_at	0.00838631	0.00113723	2.72266	up	0.887312	0.321106	-0.139025	0.130939	1.41992	1.43326	1.42554	-0.524904	-0.411218	-1.33069	-0.223959	-0.820703	SMUG1	23583	0006281 // DNA repair // inferred from electronic annotation /// 0006284 // base-excision repair // inferred from direct assay /// 0006284 // base-excision repair // inferred from electronic annotation /// 0006974 // response to DNA damage stimulus // inferred from electronic annotation /// 0008152 // metabolic process // inferred from electronic annotation /// 0045008 // depyrimidination // not …	0005634 // nucleus // inferred from electronic annotation /// 0005654 // nucleoplasm // not recorded /// 0005730 // nucleolus // inferred from direct assay	0000702 // oxidized base lesion DNA N-glycosylase activity // inferred from electronic annotation /// 0003677 // DNA binding // inferred from electronic annotation /// 0004844 // uracil DNA N-glycosylase activity // inferred from direct assay /// 0004844 // uracil DNA N-glycosylase activity // inferred from electronic annotation /// 0005515 // protein binding // inferred from physical interaction…	chr12:54575251-54581692 (-) // 89.75 // q13.13
218776_s_at	0.00185686	9.69148e-05	2.721	up	0.255397	0.605627	-0.245809	0.632965	0.781563	1.23524	0.599971	-0.983876	-0.980441	-0.736011	-0.918977	-0.840709	TMEM62	80021		0016020 // membrane // inferred from electronic annotation /// 0016021 // integral to membrane // inferred from electronic annotation		chr15:43430770-43477349 (+) // 98.29 // q15.2
217559_at	0.0162183	0.00314578	2.72001	up	0	0.278382	1.19954	0.582369	2.44159	0.69849	0.803826	-0.244967	-0.369088	-1.12418	-1.28992	-0.60953	RPL10L	140801	0006412 // translation // inferred from electronic annotation /// 0007283 // spermatogenesis // inferred from expression pattern	0005622 // intracellular // inferred from electronic annotation /// 0005634 // nucleus // inferred from direct assay /// 0005737 // cytoplasm // inferred from direct assay /// 0005840 // ribosome // inferred from electronic annotation /// 0022625 // cytosolic large ribosomal subunit // non-traceable author statement /// 0030529 // ribonucleoprotein complex // inferred from electronic annotation	0003735 // structural constituent of ribosome // inferred from electronic annotation	chr14:47120212-47121005 (-) // 98.61 // q21.2
219499_at	0.00161716	7.7101e-05	2.71941	up	0.604386	1.23853	0.746414	1.10802	1.0593	0.277579	0.992048	-0.435349	-0.041039	-0.527244	-0.806442	-0.685901	SEC61A2	55176	0006810 // transport // inferred from electronic annotation /// 0015031 // protein transport // inferred from electronic annotation /// 0055085 // transmembrane transport // inferred from electronic annotation	0005783 // endoplasmic reticulum // inferred from electronic annotation /// 0005789 // endoplasmic reticulum membrane // inferred from electronic annotation /// 0016020 // membrane // inferred from electronic annotation /// 0016021 // integral to membrane // inferred from electronic annotation	0015450 // P-P-bond-hydrolysis-driven protein transmembrane transporter activity // inferred from electronic annotation /// 0043022 // ribosome binding // inferred from electronic annotation	chr10:12198907-12206826 (+) // 100.0 // p14
203586_s_at	0.00170983	8.4415e-05	2.71879	up	0.572992	0.223452	0.465081	0.142259	1.14497	0.55472	0.45723	-0.656496	-1.49331	-1.07394	-0.644313	-0.803409	ARL4D	379	0007264 // small GTPase mediated signal transduction // inferred from electronic annotation /// 0009306 // protein secretion // traceable author statement	0005622 // intracellular // inferred from electronic annotation /// 0005634 // nucleus // inferred from electronic annotation /// 0005730 // nucleolus // inferred from electronic annotation	0000166 // nucleotide binding // inferred from electronic annotation /// 0003924 // GTPase activity // traceable author statement /// 0005525 // GTP binding // inferred from electronic annotation	chr17:41476384-41478308 (+) // 99.19 // q21.31
227055_at	0.0307592	0.00812054	2.71612	up	1.38077	2.13724	0.648977	0.254505	1.56561	0	2.71904	-0.382105	-0.631105	-0.718514	-0.0737286	0.00784206	METTL7B	196410	0008152 // metabolic process // inferred from electronic annotation		0008168 // methyltransferase activity // inferred from electronic annotation /// 0016740 // transferase activity // inferred from electronic annotation	chr12:56075439-56078395 (+) // 96.88 // q13.2
200804_at	0.00466972	0.000445682	2.71556	up	-0.0573931	0.309077	0.0126476	0	1.05827	1.27203	1.16798	-0.718861	-0.929558	-1.13458	-1.01316	-0.722523	TMBIM6	7009	0006915 // apoptosis // inferred from electronic annotation /// 0007283 // spermatogenesis // inferred from electronic annotation /// 0030324 // lung development // inferred from electronic annotation /// 0043066 // negative regulation of apoptosis // inferred from electronic annotation	0005626 // insoluble fraction // traceable author statement /// 0005634 // nucleus // traceable author statement /// 0005783 // endoplasmic reticulum // traceable author statement /// 0005887 // integral to plasma membrane // traceable author statement /// 0016020 // membrane // inferred from electronic annotation /// 0016021 // integral to membrane // inferred from electronic annotation		chr12:50146244-50158493 (+) // 98.12 // q13.12
[truncated: 3,758 more rows]
